# Supplementary material for: 3,3′-Di-tert-butyl-1,1′-[1,3-phenyl­enebis(methyl­ene)]diurea
Source: Acta Crystallogr Sect E Struct Rep Online. 2010 Feb 20;66(Pt 3):o656–7. doi: 10.1107/S1600536810005866 (PMC2983681; doi:10.1107/S1600536810005866)
Supplement: Supplementary file 1 [file e-66-0o656-sup1.cif]

##############################################################################
###                                                                        ###
###        Electronic paper (Acta Crystallographica Section E)             ###
###                                                                        ###
##############################################################################
#                                                                            #
# This CIF contains the data in a paper accepted for publication in Acta     #
# Crystallographica Section E. It conforms to the requirements of Notes      #
# for Authors for Section E, and has been peer reviewed under the auspices   #
# of the IUCr Commission on Journals.                                        #
#                                                                            #
# Full details of the Crystallographic Information File format               #
# are given in the paper "The Crystallographic Information File (CIF):       #
# a New Standard Archive File for Crystallography" by S. R. Hall, F. H.      #
# Allen and I. D. Brown [Acta Cryst. (1991), A47, 655-685].                  #
#                                                                            #
# The current version of the core CIF dictionary is obtainable from          #
# ftp://ftp.iucr.org/pub/cif_core.dic. The current version number is 2.4.    #
#                                                                            #
# Software is freely available for graphical display of the structure(s) in  #
# this CIF.  For information consult the CIF home page http://www.iucr.org/  #
# cif/home.html                                                              #
#                                                                            #
# This file may be used for bona fide research purposes within the           #
# scientific community so long as proper attribution is given to the journal # 
# article from which it was obtained.                                        #
#                                                                            #
##############################################################################
                                             
data_global
_audit_creation_method     'form.cif (version 2.0)'
_journal_data_validation_number     ?
_journal_date_recd_electronic     2010-02-10
_journal_date_accepted     2010-02-12
_journal_name_full     'Acta Crystallographica, Section E'
_journal_year     2010
_journal_volume     66
_journal_issue      3
_journal_page_first     o656
_journal_page_last     o657
_journal_paper_category     QO
_journal_coeditor_code     CI5033
_publ_contact_author_name     'Dr. Md. Alamgir Hossain'
_publ_contact_author_address
;
Department of Chemistry
1400 J. R. Lynch St.
P.O. Box 17910
Jackson State University
Jackson, MS 39217-0510  USA
;
_publ_contact_author_email     alamgir@chem.jsums.edu
_publ_contact_author_fax     '601 979 3674'
_publ_contact_author_phone     '601 979 3748'
_publ_section_title
;
3,3'-Di-<i>tert</i>-butyl-1,1'-[1,3-phenylenebis(methylene)]diurea
;
loop_
    _publ_author_name
    _publ_author_address
    'Saeed, Musabbir A.'
;
Department of Chemistry and Biochemistry
Jackson State University
Jackson, MS 39217, USA
;
    'Fronczek, Frank R. '
;
Department of Chemistry
Louisiana State University
Baton Rouge, LA 70803, USA
;
    'Hossain, Md. Alamgir'
;
Department of Chemistry and Biochemistry
Jackson State University
Jackson, MS 39217, USA
;
data_I
_audit_creation_method     SHELXL-97
_chemical_name_systematic
;
3,3'-Di-<i>tert</i>-butyl-1,1'-[1,3-phenylenebis(methylene)]diurea
;
_chemical_name_common
;
1,1'-[1,3-Phenylenebis(methylene)]bis(3-<i>tert</i>-butylurea)
;
_chemical_formula_moiety     'C18 H30 N4 O2'
_chemical_formula_sum     'C18 H30 N4 O2'
_chemical_formula_iupac     'C18 H30 N4 O2'
_chemical_formula_weight     334.46
_chemical_melting_point     ?
_symmetry_cell_setting     'Orthorhombic'
_symmetry_space_group_name_H-M     'P b c a'
_symmetry_space_group_name_Hall     '-P 2ac 2ab '
loop_
    _symmetry_equiv_pos_as_xyz
    'x, y, z'
    '-x+1/2, -y, z+1/2'
    'x+1/2, -y+1/2, -z'
    '-x, y+1/2, -z+1/2'
    '-x, -y, -z'
    'x-1/2, y, -z-1/2'
    '-x-1/2, y-1/2, z'
    'x, -y-1/2, z-1/2'
_cell_length_a     18.070(4)
_cell_length_b     11.760(3)
_cell_length_c     18.221(3)
_cell_angle_alpha     90
_cell_angle_beta     90
_cell_angle_gamma     90
_cell_volume     3872.0(15)
_cell_formula_units_Z     8
_cell_measurement_reflns_used     4187
_cell_measurement_theta_min     2.5
_cell_measurement_theta_max     26.0
_cell_measurement_temperature     90.0(5)
_exptl_crystal_description     Plate
_exptl_crystal_colour     colourless
_exptl_crystal_size_max     0.20
_exptl_crystal_size_mid     0.10
_exptl_crystal_size_min     0.07
_exptl_crystal_density_diffrn     1.147
_exptl_crystal_density_meas     ?
_exptl_crystal_density_method     'not measured'
_exptl_crystal_F_000     1456
_exptl_absorpt_coefficient_mu     0.076
_exptl_absorpt_correction_type     none
_exptl_absorpt_process_details     ?
_exptl_absorpt_correction_T_min     ?
_exptl_absorpt_correction_T_max     ?
_exptl_special_details
;
;
_diffrn_ambient_temperature     90.0(5)
_diffrn_radiation_type     MoK\a
_diffrn_radiation_wavelength     0.71073
_diffrn_radiation_source     'fine-focus sealed tube'
_diffrn_radiation_monochromator     graphite
_diffrn_measurement_device
;
Nonius KappaCCD diffractometer with an Oxford Cryosystems Cryostream cooler
;
_diffrn_measurement_method     '\w and \f scans'
_diffrn_detector_area_resol_mean     ?
_diffrn_reflns_number     43147
_diffrn_reflns_av_R_equivalents     0.081
_diffrn_reflns_av_sigmaI/netI     0.0847
_diffrn_reflns_theta_min     2.8
_diffrn_reflns_theta_max     26.0
_diffrn_reflns_theta_full     25.0
_diffrn_measured_fraction_theta_max     0.995
_diffrn_measured_fraction_theta_full     0.998
_diffrn_reflns_limit_h_min     -22
_diffrn_reflns_limit_h_max     22
_diffrn_reflns_limit_k_min     -14
_diffrn_reflns_limit_k_max     14
_diffrn_reflns_limit_l_min     -22
_diffrn_reflns_limit_l_max     22
_diffrn_standards_number     0
_diffrn_standards_interval_count     .
_diffrn_standards_interval_time     .
_diffrn_standards_decay_%     ?
_refine_special_details
;
Refinement of <i>F</i>^2^ against ALL reflections. The weighted <i>R</i>-factor
wR and goodness of fit <i>S</i> are based on <i>F</i>^2^, conventional
<i>R</i>-factors <i>R</i> are based on <i>F</i>, with <i>F</i> set to zero for
negative <i>F</i>^2^. The threshold expression of <i>F</i>^2^ >
\s(<i>F</i>^2^) is used only for calculating <i>R</i>-factors(gt) etc. and is
not relevant to the choice of reflections for refinement. <i>R</i>-factors
based on <i>F</i>^2^ are statistically about twice as large as those based on
<i>F</i>, and <i>R</i>- factors based on ALL data will be even larger.
;
_reflns_number_total     3781
_reflns_number_gt     2158
_reflns_threshold_expression     I>2\s(I)
_refine_ls_structure_factor_coef     Fsqd
_refine_ls_matrix_type     full
_refine_ls_R_factor_all     0.150
_refine_ls_R_factor_gt     0.081
_refine_ls_wR_factor_gt     0.202
_refine_ls_wR_factor_ref     0.235
_refine_ls_goodness_of_fit_ref     1.030
_refine_ls_restrained_S_all     1.030
_refine_ls_number_reflns     3781
_refine_ls_number_parameters     235
_refine_ls_number_restraints     4
_refine_ls_hydrogen_treatment     mixed
_refine_ls_weighting_scheme     calc
_refine_ls_weighting_details
         'calc w=1/[\s^2^(Fo^2^)+(0.1146P)^2^+3.4665P] where P=(Fo^2^+2Fc^2^)/3'
_atom_sites_solution_hydrogens     geom
_atom_sites_solution_primary     direct
_atom_sites_solution_secondary     difmap
_refine_ls_shift/su_max     0.001
_refine_ls_shift/su_mean     <0.001
_refine_diff_density_max     0.86
_refine_diff_density_min     -0.31
_refine_ls_extinction_method     none
_refine_ls_extinction_coef     ?
loop_
    _atom_type_symbol
    _atom_type_description
    _atom_type_scat_dispersion_real
    _atom_type_scat_dispersion_imag
    _atom_type_scat_source
    'C' 'C' 0.0033 0.0016
                         'International Tables Vol C Tables 4.2.6.8 and 6.1.1.4'
    'H' 'H' 0.0000 0.0000
                         'International Tables Vol C Tables 4.2.6.8 and 6.1.1.4'
    'N' 'N' 0.0061 0.0033
                         'International Tables Vol C Tables 4.2.6.8 and 6.1.1.4'
    'O' 'O' 0.0106 0.0060
                         'International Tables Vol C Tables 4.2.6.8 and 6.1.1.4'
_computing_data_collection     'COLLECT (Nonius, 2000)'
_computing_cell_refinement     'DENZO/SCALEPACK (Otwinowski & Minor 1997)'
_computing_data_reduction     'DENZO/SCALEPACK (Otwinowski & Minor 1997)'
_computing_structure_solution     'SIR97 (Altomare <i>et al.</i>,  1999)'
_computing_structure_refinement     'SHELXL97 (Sheldrick, 2008)'
_computing_molecular_graphics     'ORTEP-3 for Windows (Farrugia, 1997)'
_computing_publication_material     'SHELXL97 (Sheldrick, 2008)'
loop_
    _atom_site_type_symbol
    _atom_site_label
    _atom_site_fract_x
    _atom_site_fract_y
    _atom_site_fract_z
    _atom_site_U_iso_or_equiv
    _atom_site_adp_type
    _atom_site_calc_flag
    _atom_site_refinement_flags
    _atom_site_occupancy
    _atom_site_disorder_assembly
    _atom_site_disorder_group
    O O1 0.34787(13) 0.2316(2) 0.50086(12) 0.0278(6) Uani d . 1 . .
    O O2 0.60321(15) 0.6965(2) 0.74637(13) 0.0341(7) Uani d . 1 . .
    N N1 0.41055(18) 0.2793(3) 0.60384(16) 0.0374(9) Uani d D 1 . .
    H H1N 0.414(2) 0.267(4) 0.6479(11) 0.045 Uiso d D 1 . .
    N N2 0.32387(16) 0.1387(3) 0.60835(15) 0.0252(7) Uani d D 1 . .
    H H2N 0.333(2) 0.138(3) 0.6520(11) 0.030 Uiso d D 1 . .
    N N3 0.66516(18) 0.6521(3) 0.64143(16) 0.0302(8) Uani d D 1 . .
    H H3N 0.664(2) 0.664(3) 0.5948(11) 0.036 Uiso d D 1 . .
    N N4 0.58391(18) 0.8006(3) 0.64105(15) 0.0306(8) Uani d D 1 . .
    H H4N 0.593(2) 0.798(3) 0.5976(11) 0.037 Uiso d D 1 . .
    C C1 0.5353(2) 0.3564(3) 0.59313(18) 0.0265(8) Uani d . 1 . .
    C C2 0.5746(2) 0.4512(3) 0.61638(18) 0.0284(9) Uani d . 1 . .
    H H2 0.5515 0.5237 0.6160 0.034 Uiso calc R 1 . .
    C C3 0.6492(2) 0.4409(3) 0.64085(18) 0.0260(8) Uani d . 1 . .
    C C4 0.6807(2) 0.3341(3) 0.6401(2) 0.0359(10) Uani d . 1 . .
    H H4 0.7304 0.3254 0.6562 0.043 Uiso calc R 1 . .
    C C5 0.6429(3) 0.2405(4) 0.6169(2) 0.0472(12) Uani d . 1 . .
    H H5 0.6661 0.1680 0.6165 0.057 Uiso calc R 1 . .
    C C6 0.5719(2) 0.2520(4) 0.5945(2) 0.0399(10) Uani d . 1 . .
    H H6 0.5459 0.1860 0.5790 0.048 Uiso calc R 1 . .
    C C7 0.4566(2) 0.3648(3) 0.5684(2) 0.0362(10) Uani d . 1 . .
    H H7A 0.4372 0.4414 0.5801 0.043 Uiso calc R 1 . .
    H H7B 0.4542 0.3545 0.5146 0.043 Uiso calc R 1 . .
    C C8 0.35958(18) 0.2172(3) 0.56722(17) 0.0221(8) Uani d . 1 . .
    C C9 0.2612(2) 0.0693(3) 0.58226(18) 0.0303(9) Uani d . 1 . .
    C C10 0.2850(2) -0.0051(4) 0.5169(2) 0.0393(10) Uani d . 1 . .
    H H10A 0.2983 0.0437 0.4753 0.059 Uiso calc R 1 . .
    H H10B 0.2440 -0.0551 0.5027 0.059 Uiso calc R 1 . .
    H H10C 0.3278 -0.0513 0.5310 0.059 Uiso calc R 1 . .
    C C11 0.1961(2) 0.1455(4) 0.5611(2) 0.0376(10) Uani d . 1 . .
    H H11A 0.1792 0.1876 0.6044 0.056 Uiso calc R 1 . .
    H H11B 0.1556 0.0986 0.5423 0.056 Uiso calc R 1 . .
    H H11C 0.2119 0.1993 0.5231 0.056 Uiso calc R 1 . .
    C C12 0.2391(3) -0.0088(4) 0.6458(2) 0.0457(12) Uani d . 1 . .
    H H12A 0.2818 -0.0548 0.6606 0.069 Uiso calc R 1 . .
    H H12B 0.1988 -0.0590 0.6300 0.069 Uiso calc R 1 . .
    H H12C 0.2225 0.0374 0.6875 0.069 Uiso calc R 1 . .
    C C13 0.6909(2) 0.5427(3) 0.6683(2) 0.0333(10) Uani d . 1 . .
    H H13A 0.6883 0.5433 0.7225 0.040 Uiso calc R 1 . .
    H H13B 0.7435 0.5339 0.6545 0.040 Uiso calc R 1 . .
    C C14 0.6158(2) 0.7160(3) 0.68049(18) 0.0272(8) Uani d . 1 . .
    C C15 0.5256(2) 0.8778(3) 0.66675(18) 0.0259(8) Uani d . 1 . .
    C C16 0.5559(2) 0.9634(3) 0.7207(2) 0.0362(10) Uani d . 1 . .
    H H16A 0.5762 0.9234 0.7634 0.054 Uiso calc R 1 . .
    H H16B 0.5161 1.0143 0.7366 0.054 Uiso calc R 1 . .
    H H16C 0.5951 1.0079 0.6972 0.054 Uiso calc R 1 . .
    C C17 0.4608(2) 0.8133(4) 0.6996(2) 0.0417(11) Uani d . 1 . .
    H H17A 0.4416 0.7590 0.6635 0.063 Uiso calc R 1 . .
    H H17B 0.4216 0.8671 0.7131 0.063 Uiso calc R 1 . .
    H H17C 0.4773 0.7723 0.7435 0.063 Uiso calc R 1 . .
    C C18 0.4988(3) 0.9395(4) 0.5971(2) 0.0434(11) Uani d . 1 . .
    H H18A 0.5408 0.9771 0.5733 0.065 Uiso calc R 1 . .
    H H18B 0.4616 0.9966 0.6105 0.065 Uiso calc R 1 . .
    H H18C 0.4768 0.8843 0.5632 0.065 Uiso calc R 1 . .
loop_
    _atom_site_aniso_label
    _atom_site_aniso_U_11
    _atom_site_aniso_U_22
    _atom_site_aniso_U_33
    _atom_site_aniso_U_12
    _atom_site_aniso_U_13
    _atom_site_aniso_U_23
    O1 0.0263(14) 0.0416(16) 0.0156(13) -0.0042(12) 0.0019(10) 0.0011(10)
    O2 0.0435(17) 0.0359(16) 0.0228(14) 0.0026(13) -0.0013(11) 0.0004(11)
    N1 0.038(2) 0.054(2) 0.0201(16) -0.0192(18) -0.0036(14) 0.0074(15)
    N2 0.0255(17) 0.0353(18) 0.0147(14) -0.0036(14) -0.0021(12) 0.0024(13)
    N3 0.0365(19) 0.0284(18) 0.0256(16) 0.0014(16) 0.0007(14) 0.0007(13)
    N4 0.042(2) 0.0358(19) 0.0139(14) 0.0110(16) 0.0045(14) 0.0045(13)
    C1 0.028(2) 0.030(2) 0.0214(18) -0.0013(18) 0.0065(15) -0.0001(15)
    C2 0.035(2) 0.028(2) 0.0223(18) 0.0022(18) 0.0057(16) 0.0035(15)
    C3 0.028(2) 0.028(2) 0.0221(18) -0.0024(17) 0.0082(15) 0.0018(15)
    C4 0.039(2) 0.034(2) 0.034(2) 0.011(2) 0.0043(18) 0.0051(17)
    C5 0.054(3) 0.028(2) 0.059(3) 0.009(2) 0.020(2) 0.008(2)
    C6 0.044(3) 0.034(2) 0.042(2) -0.001(2) 0.018(2) 0.0023(19)
    C7 0.034(2) 0.039(2) 0.036(2) -0.012(2) -0.0053(18) 0.0105(18)
    C8 0.0182(18) 0.030(2) 0.0179(18) 0.0015(16) 0.0030(14) -0.0008(14)
    C9 0.028(2) 0.037(2) 0.0263(19) -0.0075(18) -0.0020(16) 0.0036(16)
    C10 0.043(3) 0.034(2) 0.040(2) -0.005(2) -0.0047(19) -0.0060(19)
    C11 0.026(2) 0.050(3) 0.037(2) -0.005(2) -0.0007(17) -0.0004(19)
    C12 0.046(3) 0.054(3) 0.037(2) -0.021(2) -0.004(2) 0.010(2)
    C13 0.032(2) 0.037(2) 0.030(2) 0.0033(19) -0.0038(17) 0.0035(17)
    C14 0.031(2) 0.028(2) 0.0233(19) 0.0032(18) 0.0027(16) -0.0022(16)
    C15 0.029(2) 0.026(2) 0.0231(18) 0.0052(17) 0.0016(15) 0.0005(15)
    C16 0.046(3) 0.031(2) 0.032(2) -0.004(2) 0.0063(18) -0.0001(16)
    C17 0.040(3) 0.047(3) 0.038(2) -0.008(2) 0.0044(19) -0.0069(19)
    C18 0.055(3) 0.043(3) 0.033(2) 0.018(2) -0.002(2) 0.0009(18)
_geom_special_details
;
All esds (except the esd in the dihedral angle between two l.s. planes) are
estimated using the full covariance matrix. The cell esds are taken into
account individually in the estimation of esds in distances, angles and
torsion angles; correlations between esds in cell parameters are only used
when they are defined by crystal symmetry. An approximate (isotropic)
treatment of cell esds is used for estimating esds involving l.s. planes.
;
loop_
    _geom_bond_atom_site_label_1
    _geom_bond_atom_site_label_2
    _geom_bond_site_symmetry_2
    _geom_bond_distance
    _geom_bond_publ_flag
    O1 C8 . 1.239(4) ?
    O2 C14 . 1.243(4) ?
    N1 C8 . 1.352(5) ?
    N1 C7 . 1.455(5) ?
    N1 H1N . 0.819(18) ?
    N2 C8 . 1.353(4) ?
    N2 C9 . 1.475(5) ?
    N2 H2N . 0.813(18) ?
    N3 C14 . 1.367(5) ?
    N3 C13 . 1.452(5) ?
    N3 H3N . 0.860(18) ?
    N4 C14 . 1.355(5) ?
    N4 C15 . 1.468(5) ?
    N4 H4N . 0.809(18) ?
    C1 C2 . 1.388(5) ?
    C1 C6 . 1.395(5) ?
    C1 C7 . 1.495(5) ?
    C2 C3 . 1.426(5) ?
    C2 H2 . 0.95 ?
    C3 C4 . 1.380(5) ?
    C3 C13 . 1.499(5) ?
    C4 C5 . 1.362(6) ?
    C4 H4 . 0.95 ?
    C5 C6 . 1.352(6) ?
    C5 H5 . 0.95 ?
    C6 H6 . 0.95 ?
    C7 H7A . 0.99 ?
    C7 H7B . 0.99 ?
    C9 C11 . 1.527(5) ?
    C9 C12 . 1.530(5) ?
    C9 C10 . 1.539(5) ?
    C10 H10A . 0.98 ?
    C10 H10B . 0.98 ?
    C10 H10C . 0.98 ?
    C11 H11A . 0.98 ?
    C11 H11B . 0.98 ?
    C11 H11C . 0.98 ?
    C12 H12A . 0.98 ?
    C12 H12B . 0.98 ?
    C12 H12C . 0.98 ?
    C13 H13A . 0.99 ?
    C13 H13B . 0.99 ?
    C15 C16 . 1.510(5) ?
    C15 C17 . 1.518(5) ?
    C15 C18 . 1.540(5) ?
    C16 H16A . 0.98 ?
    C16 H16B . 0.98 ?
    C16 H16C . 0.98 ?
    C17 H17A . 0.98 ?
    C17 H17B . 0.98 ?
    C17 H17C . 0.98 ?
    C18 H18A . 0.98 ?
    C18 H18B . 0.98 ?
    C18 H18C . 0.98 ?
loop_
    _geom_angle_atom_site_label_1
    _geom_angle_atom_site_label_2
    _geom_angle_atom_site_label_3
    _geom_angle_site_symmetry_1
    _geom_angle_site_symmetry_3
    _geom_angle
    _geom_angle_publ_flag
    C8 N1 C7 . . 122.9(3) ?
    C8 N1 H1N . . 117(3) ?
    C7 N1 H1N . . 120(3) ?
    C8 N2 C9 . . 124.4(3) ?
    C8 N2 H2N . . 117(3) ?
    C9 N2 H2N . . 118(3) ?
    C14 N3 C13 . . 121.4(3) ?
    C14 N3 H3N . . 114(3) ?
    C13 N3 H3N . . 119(3) ?
    C14 N4 C15 . . 126.2(3) ?
    C14 N4 H4N . . 114(3) ?
    C15 N4 H4N . . 119(3) ?
    C2 C1 C6 . . 117.3(4) ?
    C2 C1 C7 . . 121.7(3) ?
    C6 C1 C7 . . 121.0(4) ?
    C1 C2 C3 . . 120.8(3) ?
    C1 C2 H2 . . 119.6 ?
    C3 C2 H2 . . 119.6 ?
    C4 C3 C2 . . 117.7(4) ?
    C4 C3 C13 . . 121.5(4) ?
    C2 C3 C13 . . 120.8(3) ?
    C5 C4 C3 . . 122.1(4) ?
    C5 C4 H4 . . 119.0 ?
    C3 C4 H4 . . 119.0 ?
    C6 C5 C4 . . 119.3(4) ?
    C6 C5 H5 . . 120.3 ?
    C4 C5 H5 . . 120.3 ?
    C5 C6 C1 . . 122.9(4) ?
    C5 C6 H6 . . 118.6 ?
    C1 C6 H6 . . 118.6 ?
    N1 C7 C1 . . 111.4(3) ?
    N1 C7 H7A . . 109.3 ?
    C1 C7 H7A . . 109.3 ?
    N1 C7 H7B . . 109.3 ?
    C1 C7 H7B . . 109.3 ?
    H7A C7 H7B . . 108.0 ?
    O1 C8 N1 . . 121.6(3) ?
    O1 C8 N2 . . 123.5(3) ?
    N1 C8 N2 . . 114.8(3) ?
    N2 C9 C11 . . 110.3(3) ?
    N2 C9 C12 . . 106.8(3) ?
    C11 C9 C12 . . 110.0(3) ?
    N2 C9 C10 . . 110.4(3) ?
    C11 C9 C10 . . 110.7(3) ?
    C12 C9 C10 . . 108.5(3) ?
    C9 C10 H10A . . 109.5 ?
    C9 C10 H10B . . 109.5 ?
    H10A C10 H10B . . 109.5 ?
    C9 C10 H10C . . 109.5 ?
    H10A C10 H10C . . 109.5 ?
    H10B C10 H10C . . 109.5 ?
    C9 C11 H11A . . 109.5 ?
    C9 C11 H11B . . 109.5 ?
    H11A C11 H11B . . 109.5 ?
    C9 C11 H11C . . 109.5 ?
    H11A C11 H11C . . 109.5 ?
    H11B C11 H11C . . 109.5 ?
    C9 C12 H12A . . 109.5 ?
    C9 C12 H12B . . 109.5 ?
    H12A C12 H12B . . 109.5 ?
    C9 C12 H12C . . 109.5 ?
    H12A C12 H12C . . 109.5 ?
    H12B C12 H12C . . 109.5 ?
    N3 C13 C3 . . 115.7(3) ?
    N3 C13 H13A . . 108.3 ?
    C3 C13 H13A . . 108.3 ?
    N3 C13 H13B . . 108.3 ?
    C3 C13 H13B . . 108.3 ?
    H13A C13 H13B . . 107.4 ?
    O2 C14 N4 . . 124.7(3) ?
    O2 C14 N3 . . 121.4(3) ?
    N4 C14 N3 . . 113.9(3) ?
    N4 C15 C16 . . 111.0(3) ?
    N4 C15 C17 . . 111.8(3) ?
    C16 C15 C17 . . 110.9(3) ?
    N4 C15 C18 . . 104.7(3) ?
    C16 C15 C18 . . 109.7(3) ?
    C17 C15 C18 . . 108.6(3) ?
    C15 C16 H16A . . 109.5 ?
    C15 C16 H16B . . 109.5 ?
    H16A C16 H16B . . 109.5 ?
    C15 C16 H16C . . 109.5 ?
    H16A C16 H16C . . 109.5 ?
    H16B C16 H16C . . 109.5 ?
    C15 C17 H17A . . 109.5 ?
    C15 C17 H17B . . 109.5 ?
    H17A C17 H17B . . 109.5 ?
    C15 C17 H17C . . 109.5 ?
    H17A C17 H17C . . 109.5 ?
    H17B C17 H17C . . 109.5 ?
    C15 C18 H18A . . 109.5 ?
    C15 C18 H18B . . 109.5 ?
    H18A C18 H18B . . 109.5 ?
    C15 C18 H18C . . 109.5 ?
    H18A C18 H18C . . 109.5 ?
    H18B C18 H18C . . 109.5 ?
loop_
    _geom_torsion_atom_site_label_1
    _geom_torsion_atom_site_label_2
    _geom_torsion_atom_site_label_3
    _geom_torsion_atom_site_label_4
    _geom_torsion_site_symmetry_1
    _geom_torsion_site_symmetry_2
    _geom_torsion_site_symmetry_3
    _geom_torsion_site_symmetry_4
    _geom_torsion
    _geom_torsion_publ_flag
    C6 C1 C2 C3 . . . . -0.3(5) ?
    C7 C1 C2 C3 . . . . 179.0(3) ?
    C1 C2 C3 C4 . . . . 0.4(5) ?
    C1 C2 C3 C13 . . . . -178.0(3) ?
    C2 C3 C4 C5 . . . . 0.1(5) ?
    C13 C3 C4 C5 . . . . 178.4(4) ?
    C3 C4 C5 C6 . . . . -0.6(6) ?
    C4 C5 C6 C1 . . . . 0.7(6) ?
    C2 C1 C6 C5 . . . . -0.3(5) ?
    C7 C1 C6 C5 . . . . -179.5(4) ?
    C8 N1 C7 C1 . . . . -136.1(4) ?
    C2 C1 C7 N1 . . . . -131.0(4) ?
    C6 C1 C7 N1 . . . . 48.2(5) ?
    C7 N1 C8 O1 . . . . -1.7(6) ?
    C7 N1 C8 N2 . . . . 177.6(3) ?
    C9 N2 C8 O1 . . . . -7.1(5) ?
    C9 N2 C8 N1 . . . . 173.7(3) ?
    C8 N2 C9 C11 . . . . -61.4(4) ?
    C8 N2 C9 C12 . . . . 179.0(3) ?
    C8 N2 C9 C10 . . . . 61.2(4) ?
    C14 N3 C13 C3 . . . . 94.4(4) ?
    C4 C3 C13 N3 . . . . 157.3(3) ?
    C2 C3 C13 N3 . . . . -24.4(5) ?
    C15 N4 C14 O2 . . . . -4.9(6) ?
    C15 N4 C14 N3 . . . . 175.7(3) ?
    C13 N3 C14 O2 . . . . 15.8(6) ?
    C13 N3 C14 N4 . . . . -164.8(3) ?
    C14 N4 C15 C16 . . . . 72.8(5) ?
    C14 N4 C15 C17 . . . . -51.5(5) ?
    C14 N4 C15 C18 . . . . -168.9(4) ?
loop_
    _geom_hbond_atom_site_label_D
    _geom_hbond_atom_site_label_H
    _geom_hbond_atom_site_label_A
    _geom_hbond_site_symmetry_A
    _geom_hbond_distance_DH
    _geom_hbond_distance_HA
    _geom_hbond_distance_DA
    _geom_hbond_angle_DHA
    N1 H1N O2 4_646 0.82(2) 2.12(2) 2.909(4) 162(4)
    N2 H2N O2 4_646 0.81(2) 2.28(2) 3.034(4) 153(4)
    N3 H3N O1 5_666 0.86(2) 2.15(2) 2.941(4) 154(4)
    N4 H4N O1 5_666 0.81(2) 2.12(2) 2.889(4) 160(4)
