# Supplementary material for: 3,3′-Di-tert-butyl-1,1′-[1,3-phenyl­enebis(methyl­ene)]diurea
Source: Acta Crystallogr Sect E Struct Rep Online. 2010 Feb 20;66(Pt 3):o656–7. doi: 10.1107/S1600536810005866 (PMC2983681; doi:10.1107/S1600536810005866)
Supplement: Supplementary file 2 [file e-66-0o656-Isup2.hkl]

# 
# h,k,l, Fc-squared, Fo-squared, sigma(Fo-squared) and status flag 
# 
data_I
_shelx_title ' ORNL1' 
_shelx_refln_list_code          4 
_shelx_F_calc_maximum      335.19 
_exptl_crystal_F_000      1456.00 
_reflns_d_resolution_high  0.8116 
 
loop_ 
 _symmetry_equiv_pos_as_xyz 
 'x, y, z' 
 '-x+1/2, -y, z+1/2' 
 'x+1/2, -y+1/2, -z' 
 '-x, y+1/2, -z+1/2' 
 '-x, -y, -z' 
 'x-1/2, y, -z-1/2' 
 '-x-1/2, y-1/2, z' 
 'x, -y-1/2, z-1/2' 
 
_cell_length_a    18.0700 
_cell_length_b    11.7600 
_cell_length_c    18.2210 
_cell_angle_alpha  90.000 
_cell_angle_beta   90.000 
_cell_angle_gamma  90.000 
 
_shelx_F_squared_multiplier     1.000 
 
loop_ 
 _refln_index_h 
 _refln_index_k 
 _refln_index_l 
 _refln_F_squared_calc 
 _refln_F_squared_meas 
 _refln_F_squared_sigma 
 _refln_observed_status 
   4   0   0     4796.87     3838.51     62.75 o 
   6   0   0      904.49     1316.94     41.17 o 
   8   0   0     8581.12     9040.73    168.26 o 
  10   0   0     2913.74     3215.81     78.74 o 
  12   0   0     1958.13     1964.02     72.74 o 
  14   0   0      401.95      352.52     59.55 o 
  16   0   0      592.97      812.95     79.14 o 
  18   0   0      835.12      642.68     86.73 o 
  20   0   0      138.66      -11.99    192.65 o 
  22   0   0       56.05       67.55    127.90 o 
   2   1   0    42255.01    39056.19    474.82 o 
   4   1   0      512.30      364.51     16.79 o 
   6   1   0    18657.22    18855.24    208.23 o 
   8   1   0     1016.48      770.18     27.98 o 
  10   1   0      296.48      331.33     23.18 o 
  12   1   0      247.43      195.04     28.38 o 
  14   1   0     2649.37     3173.05     78.34 o 
  16   1   0      357.28      495.20     59.15 o 
  18   1   0      141.71      215.03     55.56 o 
  20   1   0       16.30      135.49     67.55 o 
  22   1   0       32.70       55.56     71.54 o 
   0   2   0    17957.64    20831.65    328.54 o 
   2   2   0    14055.39    10736.57    131.09 o 
   4   2   0    89584.69    80755.06    862.51 o 
   6   2   0      452.67      944.04     27.18 o 
   8   2   0       16.47       43.96     24.38 o 
  10   2   0        0.03       39.97     23.98 o 
  12   2   0      162.61      103.52     32.37 o 
  14   2   0       90.85      107.51     48.36 o 
  16   2   0     1356.99     1642.28     87.13 o 
  18   2   0      217.51      139.89     64.35 o 
  20   2   0        0.03      -31.57     63.15 o 
  22   2   0       21.58      -31.57     71.94 o 
   2   3   0     8421.32    10040.73    126.70 o 
   4   3   0       99.40      115.51     24.38 o 
   6   3   0    21901.04    19893.60    249.80 o 
   8   3   0     1768.42     1521.58     39.57 o 
  10   3   0        2.56       23.58     23.98 o 
  12   3   0        8.86       71.94     36.37 o 
  14   3   0      640.16      798.56     71.54 o 
  16   3   0     1137.26     1249.00     93.92 o 
  18   3   0      939.06     1019.18     96.72 o 
  20   3   0       14.58        7.99     68.35 o 
   0   4   0    13347.25    16437.98    275.78 o 
   2   4   0      525.16      652.28     29.18 o 
   4   4   0     8415.93     7878.46    112.31 o 
   6   4   0    14747.58    15073.48    186.25 o 
   8   4   0     3156.28     2826.93     67.15 o 
  10   4   0       63.73        7.99     27.98 o 
  12   4   0      237.18      195.04     47.56 o 
  14   4   0     5886.91     6446.42    182.65 o 
  16   4   0        1.26       28.38     56.35 o 
  18   4   0       20.47      -28.38     72.34 o 
  20   4   0      176.22      251.80    100.32 o 
   2   5   0        6.53        7.99     23.98 o 
   4   5   0      333.65      304.56     28.78 o 
   6   5   0     1353.95     1581.13     40.37 o 
   8   5   0     1260.21     1127.09     38.37 o 
  10   5   0      691.18      607.91     53.16 o 
  12   5   0      336.88      359.71     59.95 o 
  14   5   0     1045.83     1068.34     78.34 o 
  16   5   0       27.87       71.94     71.94 o 
  18   5   0        6.89        0.00     39.97 o 
  20   5   0      513.59      718.62     91.53 o 
   0   6   0     1474.97     1367.70     51.56 o 
   2   6   0     1131.54      875.30     33.57 o 
   4   6   0     2514.08     2194.64     53.16 o 
   6   6   0      213.86      204.24     27.18 o 
   8   6   0     2917.66     2615.90     64.75 o 
  10   6   0      863.64      698.24     46.76 o 
  12   6   0      620.80      586.33     64.35 o 
  14   6   0     3595.67     4567.53    145.08 o 
  16   6   0       62.29       28.38     56.35 o 
  18   6   0      190.35      215.03     63.15 o 
  20   6   0       79.02       19.98     71.94 o 
   2   7   0      165.07      200.64     32.37 o 
   4   7   0      385.72      326.94     31.97 o 
   6   7   0      219.33      211.43     36.77 o 
   8   7   0     1623.27     1496.80     73.54 o 
  10   7   0      136.53      243.80     51.16 o 
  12   7   0        7.66       51.96     63.95 o 
  14   7   0       84.13       79.54     67.55 o 
  16   7   0        5.10       48.36     59.95 o 
  18   7   0       34.78      220.62     67.55 o 
   0   8   0        0.14        0.00     39.97 o 
   2   8   0       81.64       39.97     35.97 o 
   4   8   0      384.64      440.45     39.97 o 
   6   8   0      968.01      721.82     54.36 o 
   8   8   0      272.34      191.85     55.96 o 
  10   8   0      844.27      805.75     68.35 o 
  12   8   0      463.34      424.86     65.15 o 
  14   8   0        4.92       19.98     60.35 o 
  16   8   0      148.57      215.03     68.74 o 
  18   8   0       11.77      -11.99     68.35 o 
   2   9   0      210.20      179.46     47.56 o 
   4   9   0      939.66     1076.73     57.95 o 
   6   9   0     1113.36     1084.73     70.74 o 
   8   9   0     4283.26     3877.68    125.90 o 
  10   9   0       77.43       99.92     55.56 o 
  12   9   0        0.02       35.97     71.94 o 
  14   9   0        1.01      -35.97     63.95 o 
  16   9   0      406.04      506.39     76.74 o 
   0  10   0     3164.04     3087.92    140.69 o 
   2  10   0       18.07       59.55     47.96 o 
   4  10   0        7.96       35.97     47.96 o 
   6  10   0     2793.37     2740.20    112.71 o 
   8  10   0     1985.33     2083.52     97.92 o 
  10  10   0      781.85      780.97     91.93 o 
  12  10   0      268.63      286.97     64.35 o 
  14  10   0       72.42       87.53     72.34 o 
  16  10   0      246.78      232.21     71.14 o 
   2  11   0     2658.82     3087.92    105.52 o 
   4  11   0      879.93      875.30     71.14 o 
   6  11   0       34.46       28.38     48.36 o 
   8  11   0        0.38       31.57     63.15 o 
  10  11   0        0.98       -7.99     64.35 o 
  12  11   0       57.49       51.96     63.95 o 
  14  11   0       30.52       39.97     67.95 o 
   0  12   0      842.24      916.86    114.71 o 
   2  12   0     1148.89     1405.27     89.93 o 
   4  12   0      173.16      251.80     64.35 o 
   6  12   0       53.99      132.29     56.75 o 
   8  12   0        4.57       87.53     63.95 o 
  10  12   0       91.82      235.81     87.53 o 
  12  12   0       96.45       55.56     63.95 o 
   2  13   0      952.92      924.86     73.14 o 
   4  13   0        2.47        0.00     39.97 o 
   6  13   0        0.09      -67.55     67.55 o 
   8  13   0        1.94       43.96     63.95 o 
   0  14   0      621.11      852.91    147.88 o 
   2  14   0      171.22       95.92     59.55 o 
   4  14   0        0.20       95.92     64.35 o 
   2   1   1    10021.00     8299.28     73.20 o 
   3   1   1     2182.26     1831.92     26.98 o 
   4   1   1    12653.69    10858.81     98.72 o 
   5   1   1     1543.23     1837.39     27.18 o 
   6   1   1      425.18      585.46     16.10 o 
   7   1   1      617.17      604.88     17.66 o 
   8   1   1      473.31      496.18     16.89 o 
   9   1   1     2879.15     3053.26     34.77 o 
  10   1   1      900.21      866.11     23.74 o 
  11   1   1        0.00        7.99     17.24 o 
  12   1   1      191.67      216.89     22.89 o 
  13   1   1      402.22      515.15     26.98 o 
  14   1   1       23.17       53.22     43.76 o 
  15   1   1        8.06      -26.19     45.96 o 
  16   1   1       23.18        7.85     35.68 o 
  17   1   1       94.85       45.19     38.10 o 
  18   1   1        2.54       11.31     33.32 o 
  19   1   1       12.02       37.77     39.28 o 
  20   1   1       21.99       79.04     49.09 o 
  21   1   1       30.87       -1.94     50.16 o 
  22   1   1        3.00       45.61     77.54 o 
   0   2   1     4653.65     6314.92     80.34 o 
   1   2   1    11508.37    12649.43    100.61 o 
   2   2   1    37268.36    35018.24    267.64 o 
   3   2   1      929.57      854.71     16.84 o 
   4   2   1     8580.06     6959.40     63.10 o 
   5   2   1      598.71      831.08     19.17 o 
   6   2   1     1255.97      995.95     23.98 o 
   7   2   1      676.56      796.72     20.21 o 
   8   2   1      275.53      278.59     16.39 o 
   9   2   1       86.78       75.35     13.99 o 
  10   2   1      865.34      912.90     22.88 o 
  11   2   1       20.51       18.19     16.96 o 
  12   2   1      311.72      213.95     26.00 o 
  13   2   1      155.10      134.76     30.70 o 
  14   2   1      187.08      208.41     39.02 o 
  15   2   1       77.02      102.82     40.12 o 
  16   2   1      289.29      311.12     55.95 o 
  17   2   1      533.77      474.91     47.96 o 
  18   2   1      348.04      423.38     54.36 o 
  19   2   1       53.71      107.17     41.94 o 
  20   2   1        8.51       78.11     71.74 o 
  21   2   1       40.02       32.30     53.76 o 
  22   2   1       17.84       19.98     59.07 o 
   1   3   1      936.64      752.97     17.10 o 
   2   3   1     6754.72     5013.53     50.73 o 
   3   3   1       96.25      272.18     16.03 o 
   4   3   1      149.67      174.98     17.10 o 
   5   3   1     5328.24     5212.58     54.76 o 
   6   3   1        6.37       60.17     21.78 o 
   7   3   1     1623.04     1701.61     29.53 o 
   8   3   1     1168.58     1163.27     24.30 o 
   9   3   1      352.90      339.49     19.78 o 
  10   3   1       82.28       69.39     13.23 o 
  11   3   1        2.85       16.25     21.06 o 
  12   3   1       81.26       45.76     57.75 o 
  13   3   1     1242.72     1128.39     52.96 o 
  14   3   1        0.04       24.54     79.74 o 
  15   3   1       99.75      144.63     40.87 o 
  16   3   1     2404.92     2547.83    188.45 o 
  17   3   1       10.27       50.25     43.58 o 
  18   3   1       10.01       -9.47     33.19 o 
  19   3   1      264.29      243.14     70.74 o 
  20   3   1       61.04      -45.96     53.70 o 
  21   3   1        6.41       20.18     79.74 o 
   0   4   1     3903.76     2793.35     46.76 o 
   1   4   1      705.07      932.88     54.36 o 
   2   4   1      287.61      307.29     21.98 o 
   3   4   1     1193.44      983.17     22.47 o 
   4   4   1     6783.96     5406.01     59.06 o 
   5   4   1     1318.24     1458.99     38.77 o 
   6   4   1      368.10      351.26     54.76 o 
   7   4   1     1213.84     1253.91     53.76 o 
   8   4   1     1327.17     1003.52     26.78 o 
   9   4   1      508.97      651.47     40.37 o 
  10   4   1       37.58       17.39     41.57 o 
  11   4   1      216.84      208.88     27.84 o 
  12   4   1       29.56        7.23     28.38 o 
  13   4   1       11.53       17.15     75.74 o 
  14   4   1      378.28      345.50     43.17 o 
  15   4   1        0.33       13.19     41.06 o 
  16   4   1       27.09      -25.09     45.56 o 
  17   4   1      187.82      286.97     45.50 o 
  18   4   1      515.49      566.91     55.29 o 
  19   4   1       57.22      176.37     60.35 o 
  20   4   1       72.03      -20.50     50.16 o 
  21   4   1       11.33       75.60     53.56 o 
   1   5   1      896.86      705.29     19.07 o 
   2   5   1      884.85      475.86     17.52 o 
   3   5   1      536.31      786.36     30.18 o 
   4   5   1       65.95      198.26     16.96 o 
   5   5   1       72.45       93.07     41.97 o 
   6   5   1       78.76       28.38     23.98 o 
   7   5   1       85.49       40.51     31.97 o 
   8   5   1      418.96      306.64     62.15 o 
   9   5   1      481.92      460.76     43.17 o 
  10   5   1     1072.75     1144.78     37.79 o 
  11   5   1     1446.72     1357.11     92.93 o 
  12   5   1     1097.07     1219.96     59.34 o 
  13   5   1       92.92      185.54     48.36 o 
  14   5   1      408.09      401.02    101.72 o 
  15   5   1      360.42      420.86     47.44 o 
  16   5   1      127.41      201.67     45.78 o 
  17   5   1      806.44      657.17     53.70 o 
  18   5   1       48.97        1.00     49.24 o 
  19   5   1      150.47      202.36     51.79 o 
  20   5   1       50.84      115.83     56.05 o 
   0   6   1      242.45      526.78     31.97 o 
   1   6   1       12.02       51.76     16.96 o 
   2   6   1      120.06       93.59     15.42 o 
   3   6   1     1063.66      991.36     31.77 o 
   4   6   1        4.08       94.95     16.95 o 
   5   6   1      161.95      170.82     19.63 o 
   6   6   1       46.04       43.91     19.92 o 
   7   6   1      168.69      162.47     20.99 o 
   8   6   1     2226.13     2240.90     44.76 o 
   9   6   1      676.12      625.88     34.52 o 
  10   6   1      554.66      708.97     37.92 o 
  11   6   1     2465.40     2393.01     63.31 o 
  12   6   1     1993.41     2211.82     69.32 o 
  13   6   1      685.74      547.30     49.96 o 
  14   6   1      751.22      802.81     53.23 o 
  15   6   1      658.10      870.46     51.29 o 
  16   6   1        0.11       35.49     43.71 o 
  17   6   1       12.72       38.69     88.13 o 
  18   6   1       19.87      121.04     48.81 o 
  19   6   1       11.92        9.06     46.41 o 
  20   6   1        0.89       55.07     50.64 o 
   1   7   1     1353.21     1387.07     28.11 o 
   2   7   1       72.08       47.96     16.95 o 
   3   7   1        0.41      -19.64     19.64 o 
   4   7   1      218.25      274.70     20.49 o 
   5   7   1      661.66      734.49     66.55 o 
   6   7   1      147.03      177.85     25.01 o 
   7   7   1      864.29      751.65     57.35 o 
   8   7   1       88.10      121.41     31.37 o 
   9   7   1      269.63      263.79     34.68 o 
  10   7   1     2525.76     2372.90     65.28 o 
  11   7   1      863.09      939.45     50.57 o 
  12   7   1        5.77        2.00     37.02 o 
  13   7   1       28.17      119.39     39.28 o 
  14   7   1       61.02      123.61     85.73 o 
  15   7   1        3.36       63.66     46.16 o 
  16   7   1        0.09       21.78     61.95 o 
  17   7   1       27.48       21.79     42.39 o 
  18   7   1        1.20        2.44     55.76 o 
  19   7   1       35.97       -4.29     49.74 o 
   0   8   1      285.29      204.24     32.37 o 
   1   8   1      145.34      151.88     23.17 o 
   2   8   1      410.43      427.14     25.98 o 
   3   8   1      165.29       84.17     22.89 o 
   4   8   1       25.79        9.87     23.90 o 
   5   8   1      353.35      350.55     30.95 o 
   6   8   1      431.68      565.10     37.77 o 
   7   8   1        2.14      -30.91     30.91 o 
   8   8   1      675.03      676.88    144.68 o 
   9   8   1      946.46      955.99     47.02 o 
  10   8   1      332.79      337.54     42.66 o 
  11   8   1      661.82      621.85     90.73 o 
  12   8   1      548.22      641.05     45.21 o 
  13   8   1      100.09      142.20     43.19 o 
  14   8   1        4.25       32.21     49.76 o 
  15   8   1      135.07      144.08     49.40 o 
  16   8   1      101.74      156.67     46.26 o 
  17   8   1       24.92      114.20     92.13 o 
  18   8   1       21.62       28.07     45.35 o 
   1   9   1      691.72      663.91     32.20 o 
   2   9   1      889.87      909.11     87.93 o 
   3   9   1     2445.78     2446.32     65.75 o 
   4   9   1      135.83      236.98     56.75 o 
   5   9   1      260.64      220.94     42.28 o 
   6   9   1      604.06      608.54     46.13 o 
   7   9   1      289.58      290.67     43.89 o 
   8   9   1      131.03      167.16     84.33 o 
   9   9   1      857.93      968.14     48.60 o 
  10   9   1      193.39      246.39     42.77 o 
  11   9   1      157.60      152.70     45.01 o 
  12   9   1        1.76       35.16     43.76 o 
  13   9   1       41.20      -41.83     42.11 o 
  14   9   1      421.88      541.12     51.85 o 
  15   9   1       88.72      199.62     52.40 o 
  16   9   1       11.75       92.64     48.96 o 
  17   9   1      553.55      641.84     82.33 o 
   0  10   1       22.71      195.04     47.56 o 
   1  10   1       31.85       61.80     89.33 o 
   2  10   1      377.24      331.96     35.81 o 
   3  10   1       82.43       62.69     32.65 o 
   4  10   1      596.31      528.35     38.00 o 
   5  10   1      295.36      333.20     37.30 o 
   6  10   1      712.15      635.89     73.94 o 
   7  10   1      546.22      590.32     46.63 o 
   8  10   1        8.89       12.25     37.16 o 
   9  10   1      136.57       90.88     45.87 o 
  10  10   1       47.91       12.60     42.28 o 
  11  10   1        0.75        1.59     33.39 o 
  12  10   1       18.91      -24.02     42.53 o 
  13  10   1       16.57       39.92     47.76 o 
  14  10   1        9.97      -27.95     48.19 o 
  15  10   1      198.07      224.25     49.81 o 
  16  10   1       54.76       52.37     57.75 o 
   1  11   1      183.86      202.52     44.36 o 
   2  11   1       92.11       32.08     49.96 o 
   3  11   1      254.69      256.43     36.60 o 
   4  11   1      524.19      558.91     43.24 o 
   5  11   1       16.23       75.74     39.85 o 
   6  11   1       85.07      138.10     40.59 o 
   7  11   1     1304.77     1359.34     54.24 o 
   8  11   1       10.52       33.03     47.84 o 
   9  11   1       10.05       42.61     53.96 o 
  10  11   1       63.37       22.42     47.46 o 
  11  11   1        0.43       14.73     49.40 o 
  12  11   1        6.02       30.19     61.95 o 
  13  11   1      222.13      165.50     48.32 o 
  14  11   1        6.27       51.58     52.38 o 
   0  12   1       95.12       35.97     52.36 o 
   1  12   1      405.68      548.39     44.93 o 
   2  12   1      229.05      267.68     49.36 o 
   3  12   1      111.35       66.47     37.82 o 
   4  12   1        0.00       38.22     41.77 o 
   5  12   1        5.67       26.08     42.53 o 
   6  12   1       29.00       20.18     42.67 o 
   7  12   1       76.94      121.78     42.82 o 
   8  12   1        4.55       81.45     45.36 o 
   9  12   1       82.47      128.20     46.24 o 
  10  12   1       94.37      115.51     52.23 o 
  11  12   1       33.37       59.46     90.13 o 
  12  12   1        3.21       29.78     50.87 o 
   1  13   1       30.15       71.98     75.74 o 
   2  13   1       12.91        8.50     38.04 o 
   3  13   1      194.35      239.75     43.45 o 
   4  13   1        3.39       14.08     39.71 o 
   5  13   1        0.01       40.94     46.85 o 
   6  13   1       60.78       19.98     39.85 o 
   7  13   1       27.86      -15.03     41.19 o 
   8  13   1      218.57      260.48     47.80 o 
   9  13   1       22.57      -11.75     42.16 o 
   0  14   1      180.74      243.80     67.15 o 
   1  14   1       48.47       63.55     46.28 o 
   2  14   1      190.77      233.48     50.35 o 
   3  14   1       31.82       51.64     42.53 o 
   4  14   1        0.54      -13.44     43.61 o 
   5  14   1       15.48       25.89     46.54 o 
   2   0   2    14423.54    12479.17    113.11 o 
   3   0   2    42138.66    38881.54    348.92 o 
   4   0   2     1294.03     1182.65     25.98 o 
   5   0   2     5244.42     4414.85     58.75 o 
   6   0   2     6162.96     5230.59     63.95 o 
   7   0   2     3719.80     3660.26     53.56 o 
   8   0   2       20.74       11.99     20.38 o 
   9   0   2      261.82      239.81     19.58 o 
  10   0   2     2660.02     2248.19     41.97 o 
  11   0   2      274.54      204.24     19.98 o 
  12   0   2       15.50       11.99     27.98 o 
  13   0   2        0.32      -35.97     35.97 o 
  14   0   2     2710.62     2746.59     86.33 o 
  15   0   2      741.83      823.74     54.36 o 
  16   0   2      141.49       -7.99     48.36 o 
  17   0   2       91.71       83.93     47.56 o 
  18   0   2      234.97      220.62     52.76 o 
  19   0   2      204.97      276.58     61.15 o 
  20   0   2       79.25       75.94     63.95 o 
  21   0   2        9.87       -7.99     76.34 o 
  22   0   2       24.81      -83.93     87.93 o 
   1   1   2     3598.90     3485.20     44.76 o 
   2   1   2      191.74      152.74      7.79 o 
   3   1   2     4713.02     4507.72     41.97 o 
   4   1   2     1459.64     1301.15     16.11 o 
   5   1   2      793.34     1040.28     52.96 o 
   6   1   2       26.17       44.45     13.59 o 
   7   1   2        3.86      -12.48     12.48 o 
   8   1   2     8661.68     7633.46     70.37 o 
   9   1   2     2422.74     2761.75     35.11 o 
  10   1   2        0.24        2.14     14.27 o 
  11   1   2      512.60      499.65     20.06 o 
  12   1   2     3351.45     3063.98     66.55 o 
  13   1   2      526.20      522.77     29.19 o 
  14   1   2      237.31      104.46     32.31 o 
  15   1   2        2.84      -30.60     30.60 o 
  16   1   2       45.87      123.07     54.36 o 
  17   1   2       25.44       36.78     38.23 o 
  18   1   2      217.00      143.68     42.39 o 
  19   1   2      303.55      366.65     53.96 o 
  20   1   2      202.32      287.04     49.11 o 
  21   1   2      289.28      401.59     57.99 o 
  22   1   2        6.48      -94.20    115.71 o 
   0   2   2      752.24      512.39     11.59 o 
   1   2   2     3332.95     4078.17     48.56 o 
   2   2   2      134.31       59.54      9.59 o 
   3   2   2     3270.94     5053.97     50.87 o 
   4   2   2     2139.68     2541.91     31.51 o 
   5   2   2      555.47      799.45     21.38 o 
   6   2   2     3794.66     2974.87     36.36 o 
   7   2   2     3031.76     3095.23     35.17 o 
   8   2   2     1202.33     1093.60     29.18 o 
   9   2   2      687.09      539.50     30.78 o 
  10   2   2     4289.39     3945.07     50.45 o 
  11   2   2      164.02      185.25     20.06 o 
  12   2   2      263.41      145.73     26.49 o 
  13   2   2      192.83      140.34     66.15 o 
  14   2   2      942.82      904.22     44.22 o 
  15   2   2       91.80       55.56     31.48 o 
  16   2   2       15.46       30.79     43.96 o 
  17   2   2       11.45       25.52     33.19 o 
  18   2   2      370.13      397.10     45.34 o 
  19   2   2      440.72      456.13     48.18 o 
  20   2   2      152.50       95.62     42.25 o 
  21   2   2        0.07       -9.94     52.38 o 
   1   3   2     1836.53     1951.57     61.35 o 
   2   3   2     1693.84     1759.64     29.18 o 
   3   3   2       37.49      165.43     13.84 o 
   4   3   2     1527.33     1145.21     22.48 o 
   5   3   2      942.05      662.35     22.78 o 
   6   3   2      468.99      467.48     19.18 o 
   7   3   2      820.68      803.55     26.78 o 
   8   3   2     5217.69     4866.88     56.10 o 
   9   3   2      220.10      317.67     17.52 o 
  10   3   2       96.41       61.17     16.12 o 
  11   3   2      360.43      400.15     21.34 o 
  12   3   2      251.76      191.94     29.64 o 
  13   3   2       66.82       -2.56     30.99 o 
  14   3   2       20.27       17.14     89.73 o 
  15   3   2      765.03      833.58     47.74 o 
  16   3   2      600.16      630.26    153.88 o 
  17   3   2      286.86      272.01     97.92 o 
  18   3   2      181.98      211.14     50.03 o 
  19   3   2        0.15      -13.89     45.08 o 
  20   3   2       25.87      -17.38     47.56 o 
  21   3   2       24.53       58.09     50.03 o 
   0   4   2        4.21      103.52     20.78 o 
   1   4   2      516.19      759.81     17.24 o 
   2   4   2     1463.78     1367.87     24.52 o 
   3   4   2     1843.82     1670.82     54.16 o 
   4   4   2     1153.29     1228.14     26.58 o 
   5   4   2      441.78      520.97     20.49 o 
   6   4   2      731.49      664.11     30.98 o 
   7   4   2      107.79      131.32     23.78 o 
   8   4   2      268.79      223.71     20.06 o 
   9   4   2     1842.14     1925.11     35.33 o 
  10   4   2      321.26      226.43     25.58 o 
  11   4   2      130.86       52.46     35.97 o 
  12   4   2      338.96      223.81     36.74 o 
  13   4   2      648.78      850.21     34.50 o 
  14   4   2     1604.42     1549.47     67.55 o 
  15   4   2      391.05      258.79     43.78 o 
  16   4   2      571.35      533.42     80.14 o 
  17   4   2      174.46      111.51     44.95 o 
  18   4   2       16.73      -30.50     37.97 o 
  19   4   2       46.23       89.33     65.75 o 
  20   4   2       14.30       64.64     51.84 o 
  21   4   2       46.31       17.75     55.96 o 
   1   5   2      738.03      721.88     19.22 o 
   2   5   2      116.94      167.87     15.36 o 
   3   5   2     2366.03     2275.13     34.05 o 
   4   5   2     2409.04     2481.86     35.61 o 
   5   5   2     6513.11     7144.43     75.60 o 
   6   5   2      937.16      733.85     21.76 o 
   7   5   2        0.06        7.40     23.78 o 
   8   5   2      287.95      249.13     33.97 o 
   9   5   2       49.20       94.64     25.98 o 
  10   5   2      306.09      398.42     30.38 o 
  11   5   2      352.59      305.77     55.95 o 
  12   5   2       39.40       65.57     32.15 o 
  13   5   2     4405.74     4713.81    100.07 o 
  14   5   2      917.00      798.70     50.30 o 
  15   5   2      106.63       40.78     71.54 o 
  16   5   2      255.61      218.87     41.97 o 
  17   5   2     1004.50     1120.49     62.88 o 
  18   5   2      132.49      153.83     50.40 o 
  19   5   2       42.49      115.02     51.96 o 
  20   5   2       18.35       32.59     55.03 o 
   0   6   2     2033.26     1880.89     43.96 o 
   1   6   2        1.88       45.64     15.59 o 
   2   6   2      122.27      139.54     16.81 o 
   3   6   2       13.51       41.72     17.99 o 
   4   6   2      927.78      928.67     24.59 o 
   5   6   2        0.25       -2.25     19.78 o 
   6   6   2        6.23       18.17     25.98 o 
   7   6   2       38.41       35.57     27.78 o 
   8   6   2      319.08      361.49     84.13 o 
   9   6   2       77.46       41.09     27.74 o 
  10   6   2      632.41      609.40     39.44 o 
  11   6   2        0.63      -48.16     48.16 o 
  12   6   2      837.75      800.36     45.50 o 
  13   6   2      791.74      749.79     46.30 o 
  14   6   2        0.13        6.96     38.36 o 
  15   6   2       11.45       -1.15     38.10 o 
  16   6   2        0.96        8.03     42.82 o 
  17   6   2       37.77       45.33     91.93 o 
  18   6   2        0.01       92.15     52.23 o 
  19   6   2        7.72       47.71    121.30 o 
  20   6   2       50.02       77.69     49.55 o 
   1   7   2     1386.76     1202.69     41.77 o 
   2   7   2     1575.42     1605.43     35.37 o 
   3   7   2      168.21      188.35     19.49 o 
   4   7   2       66.92       59.34     34.37 o 
   5   7   2       39.52      137.11     37.97 o 
   6   7   2      120.86      154.58     24.77 o 
   7   7   2      170.39      190.05     28.40 o 
   8   7   2       92.01       45.32     28.02 o 
   9   7   2      106.69      122.32     66.35 o 
  10   7   2      281.83      349.89     39.72 o 
  11   7   2       28.09       59.49     43.96 o 
  12   7   2       15.27       -9.99     37.02 o 
  13   7   2       16.31       -2.20     46.16 o 
  14   7   2       10.94      -40.78     40.78 o 
  15   7   2      100.76      117.90     41.06 o 
  16   7   2        9.76       39.97     45.22 o 
  17   7   2        0.76      -51.96     63.75 o 
  18   7   2       58.71       78.73     47.63 o 
  19   7   2       36.19      155.57     48.19 o 
   0   8   2     3776.11     3737.39     77.14 o 
   1   8   2      956.20      894.15     29.39 o 
   2   8   2        7.75       20.08     22.75 o 
   3   8   2        0.15       46.52     65.55 o 
   4   8   2      712.37      801.85     31.56 o 
   5   8   2      255.22      370.43     33.49 o 
   6   8   2       15.69       62.62     29.57 o 
   7   8   2        0.46       11.79     40.17 o 
   8   8   2      507.86      572.51     42.05 o 
   9   8   2     1533.66     1413.61    193.64 o 
  10   8   2        2.47       21.98     34.20 o 
  11   8   2      276.42      323.67     42.66 o 
  12   8   2      245.56      173.82     58.55 o 
  13   8   2        3.25       20.21     39.56 o 
  14   8   2        2.81       91.82     53.76 o 
  15   8   2       17.74      -26.03     42.53 o 
  16   8   2      157.24      232.33     49.65 o 
  17   8   2        0.01       58.92     47.63 o 
  18   8   2       18.63       53.52    113.71 o 
   1   9   2     1457.62     1438.86     40.70 o 
   2   9   2       65.46      111.84     37.77 o 
   3   9   2      207.89      188.06     60.15 o 
   4   9   2       13.41        2.51     55.96 o 
   5   9   2      570.98      451.56    104.12 o 
   6   9   2     1066.13     1141.29     52.77 o 
   7   9   2      123.86      157.61     37.51 o 
   8   9   2      113.39       32.10     73.74 o 
   9   9   2      174.26      237.42     45.56 o 
  10   9   2        5.16       85.42     39.09 o 
  11   9   2        3.82       -5.70     38.39 o 
  12   9   2       51.78       94.90    138.29 o 
  13   9   2        2.82       94.19     43.71 o 
  14   9   2      110.91      104.50     81.53 o 
  15   9   2        6.47      -39.04     46.28 o 
  16   9   2       53.69      109.52     48.19 o 
  17   9   2       11.83       11.74     34.40 o 
   0  10   2      647.44      773.78     66.75 o 
   1  10   2      983.52     1020.17    104.52 o 
   2  10   2      415.97      431.76     43.17 o 
   3  10   2      143.22      101.81     34.34 o 
   4  10   2       52.77      149.40     53.76 o 
   5  10   2       50.81       73.94     34.20 o 
   6  10   2       72.27       21.35     59.95 o 
   7  10   2      326.94      273.79     39.14 o 
   8  10   2       62.51      139.97     42.11 o 
   9  10   2      228.03      214.40     44.36 o 
  10  10   2       20.24       14.92     46.66 o 
  11  10   2      384.34      324.50     70.14 o 
  12  10   2        4.59       -4.81     43.89 o 
  13  10   2       52.19       46.04     47.90 o 
  14  10   2      251.01      235.70     50.92 o 
  15  10   2      135.16      144.44     49.20 o 
   1  11   2      881.79     1033.37     48.75 o 
   2  11   2      173.28      249.32     35.33 o 
   3  11   2       14.45       35.97     35.37 o 
   4  11   2       12.30        1.97     36.74 o 
   5  11   2       53.29       69.30     41.19 o 
   6  11   2        2.62       29.76     53.76 o 
   7  11   2      206.33      180.14     54.16 o 
   8  11   2       66.90       54.46     49.37 o 
   9  11   2       56.43       12.02     45.22 o 
  10  11   2       37.84       43.96     51.66 o 
  11  11   2       57.76       63.17     81.73 o 
  12  11   2       27.10      -10.21     49.50 o 
  13  11   2        0.06      -35.80     50.84 o 
  14  11   2       17.28       76.67     49.55 o 
   0  12   2      513.85      614.31     59.55 o 
   1  12   2        1.27       35.97     39.97 o 
   2  12   2        3.11       34.65     39.97 o 
   3  12   2        2.50       86.13     40.78 o 
   4  12   2        0.45       36.25     57.95 o 
   5  12   2      731.19      663.52     79.34 o 
   6  12   2       79.68       41.96     42.53 o 
   7  12   2      110.67      169.63     48.32 o 
   8  12   2        2.84       52.63     40.47 o 
   9  12   2        3.85      -24.96     79.74 o 
  10  12   2       57.10       81.90     49.11 o 
  11  12   2      141.91      132.98     58.15 o 
  12  12   2       14.90      -32.66     46.59 o 
   1  13   2        0.61       18.19     39.85 o 
   2  13   2        0.02       49.47     43.61 o 
   3  13   2        6.05       13.99     39.85 o 
   4  13   2        3.67       16.07     42.53 o 
   5  13   2        2.86       69.57     43.86 o 
   6  13   2        2.39       25.57     43.89 o 
   7  13   2        0.68      -25.52     33.19 o 
   8  13   2        8.66      -24.05     42.82 o 
   9  13   2      133.00      147.03     44.84 o 
   0  14   2      413.21      336.13     67.15 o 
   1  14   2      357.07      268.61     51.01 o 
   2  14   2        0.03      -39.66     51.76 o 
   3  14   2        8.52       13.52     40.93 o 
   4  14   2      117.59      128.42     94.32 o 
   5  14   2       22.05       70.88     40.87 o 
   1   1   3        0.06       16.65      9.99 o 
   2   1   3     3158.25     3786.64     37.41 o 
   3   1   3    29920.44    27808.91    200.98 o 
   4   1   3       89.49       64.69      9.70 o 
   5   1   3     2037.17     1717.44     23.58 o 
   6   1   3      837.80      961.85     33.37 o 
   7   1   3      485.78      358.61     13.57 o 
   8   1   3     1312.27     1480.08     24.16 o 
   9   1   3       61.82      111.47     47.76 o 
  10   1   3      184.42      185.66     17.08 o 
  11   1   3        7.77       14.74     20.56 o 
  12   1   3     1000.82     1008.82     30.81 o 
  13   1   3      523.58      445.59     28.02 o 
  14   1   3      320.86      251.25     39.97 o 
  15   1   3       10.28       56.31     25.98 o 
  16   1   3       17.54       11.35     43.96 o 
  17   1   3        1.03      -12.78     37.79 o 
  18   1   3      291.69      343.30     42.62 o 
  19   1   3        0.00        1.80     77.74 o 
  20   1   3        0.52      -22.72     44.67 o 
  21   1   3       19.43       12.79     46.70 o 
  22   1   3       13.23      -12.09     64.55 o 
   0   2   3     1109.50     1204.63     21.98 o 
   1   2   3      161.69       88.19      8.33 o 
   2   2   3    27790.28    27833.87    216.01 o 
   3   2   3     1411.62     1561.36     21.20 o 
   4   2   3       25.67      111.97     13.99 o 
   5   2   3     2602.23     2345.13     30.24 o 
   6   2   3     3113.78     3081.27     34.76 o 
   7   2   3      560.18      742.42     16.96 o 
   8   2   3      643.00      657.60     41.97 o 
   9   2   3       15.28       24.18     14.13 o 
  10   2   3      798.32      830.65     38.17 o 
  11   2   3        9.50       47.96     16.95 o 
  12   2   3      149.55      134.25     27.37 o 
  13   2   3      192.61      201.67     28.78 o 
  14   2   3        3.42       39.76     37.97 o 
  15   2   3       86.20       18.95     32.17 o 
  16   2   3      446.01      451.86     43.87 o 
  17   2   3       57.03       33.01     38.10 o 
  18   2   3        0.08      -12.28     38.36 o 
  19   2   3       18.88       38.98     41.06 o 
  20   2   3       19.06      -19.22     41.19 o 
  21   2   3      153.34       61.02     51.76 o 
   1   3   3     2154.15     2754.13     30.21 o 
   2   3   3     6703.30     6370.58     57.09 o 
   3   3   3      681.04      449.00     29.38 o 
   4   3   3    14926.26    14741.28    130.28 o 
   5   3   3     2793.53     2911.75     51.16 o 
   6   3   3      266.85      285.98     16.53 o 
   7   3   3     5536.47     5621.93     94.92 o 
   8   3   3     5866.14     6451.81     76.14 o 
   9   3   3      383.91      430.99     18.39 o 
  10   3   3       94.65      172.25     22.18 o 
  11   3   3      164.32      150.75     20.82 o 
  12   3   3       13.74        6.00     45.96 o 
  13   3   3        9.60       25.25     30.70 o 
  14   3   3      107.21      103.55     35.37 o 
  15   3   3        8.07       51.84     37.95 o 
  16   3   3       28.70       34.12     51.96 o 
  17   3   3      350.20      391.90     52.16 o 
  18   3   3      366.93      363.77     57.95 o 
  19   3   3      287.59      186.76     49.24 o 
  20   3   3        1.15      -17.59     61.75 o 
  21   3   3       20.47       59.55     50.59 o 
   0   4   3       15.44       11.99     16.39 o 
   1   4   3      776.97      712.75     17.70 o 
   2   4   3      175.52      185.71     16.39 o 
   3   4   3     4439.67     3687.41     43.38 o 
   4   4   3      429.99      334.75     21.98 o 
   5   4   3     1126.24     1035.59     32.57 o 
   6   4   3    14112.04    15457.88    138.58 o 
   7   4   3        0.07        2.70     15.99 o 
   8   4   3      105.86      180.63     18.67 o 
   9   4   3     3090.20     2963.06     43.80 o 
  10   4   3      407.73      405.88     27.78 o 
  11   4   3      251.73      236.11     52.56 o 
  12   4   3        3.18      -22.91     29.61 o 
  13   4   3      460.35      552.97     36.25 o 
  14   4   3     1591.07     1859.18    125.50 o 
  15   4   3      286.73      271.76     41.00 o 
  16   4   3      165.75       98.87     43.45 o 
  17   4   3      407.54      479.85     68.15 o 
  18   4   3       56.61       73.23     43.86 o 
  19   4   3        2.65      -73.41     91.93 o 
  20   4   3        1.41       82.60     56.19 o 
  21   4   3      153.13      187.37     59.25 o 
   1   5   3      700.32      654.36     17.85 o 
   2   5   3     3353.92     2655.52     97.72 o 
   3   5   3     3826.86     3467.89     42.11 o 
   4   5   3     1698.17     1837.32     28.45 o 
   5   5   3     1468.20     1178.23     25.95 o 
   6   5   3      282.29      253.99     20.04 o 
   7   5   3      202.41      249.54     20.49 o 
   8   5   3     1679.20     1810.36     34.20 o 
   9   5   3      582.46      600.29     31.17 o 
  10   5   3        0.22        1.68     31.57 o 
  11   5   3      101.70      188.29     90.13 o 
  12   5   3     1033.84     1137.71     42.25 o 
  13   5   3        0.56        9.28     81.73 o 
  14   5   3      817.96      825.45     72.54 o 
  15   5   3       87.35       93.60     39.42 o 
  16   5   3      219.56      239.11     46.48 o 
  17   5   3       52.75       78.88     46.06 o 
  18   5   3        0.05      136.18     46.57 o 
  19   5   3        0.63      -48.04     48.04 o 
  20   5   3       22.85       70.28     95.72 o 
   0   6   3     3474.73     3059.94     55.96 o 
   1   6   3     1310.58     1126.32     29.78 o 
   2   6   3      405.22      440.06     18.53 o 
   3   6   3        1.12       51.89     16.95 o 
   4   6   3     2945.92     2976.76     43.80 o 
   5   6   3       74.60       20.33     23.98 o 
   6   6   3      265.39      358.21     30.98 o 
   7   6   3      468.99      445.03     26.23 o 
   8   6   3      112.97      186.01     58.35 o 
   9   6   3     1245.11     1042.47     51.16 o 
  10   6   3     5601.13     5698.02    101.31 o 
  11   6   3     1466.40     1634.21     50.30 o 
  12   6   3     3000.82     2789.97     70.93 o 
  13   6   3      194.23      100.09     44.36 o 
  14   6   3        0.14      -35.37     35.37 o 
  15   6   3      347.35      415.64     48.05 o 
  16   6   3        4.34      109.76     44.17 o 
  17   6   3        3.99       57.55     42.11 o 
  18   6   3       36.14       10.49     59.25 o 
  19   6   3       49.30       -6.43     54.72 o 
  20   6   3       13.14       13.11    113.71 o 
   1   7   3      854.88      725.74     22.76 o 
   2   7   3     1488.96     1211.38     41.77 o 
   3   7   3      351.93      293.35     50.16 o 
   4   7   3      199.77      315.08     29.98 o 
   5   7   3      476.58      504.52     27.84 o 
   6   7   3       66.10       48.36     25.26 o 
   7   7   3     1196.49     1217.40     42.06 o 
   8   7   3       47.96       21.87     28.40 o 
   9   7   3       76.74       77.94     31.09 o 
  10   7   3      351.38      309.72     52.36 o 
  11   7   3        1.79       34.05     30.95 o 
  12   7   3     1659.24     1711.71     62.60 o 
  13   7   3      143.67      186.17     38.04 o 
  14   7   3      191.95      228.45    114.31 o 
  15   7   3       43.83      -26.12     42.16 o 
  16   7   3      282.65      309.11     57.55 o 
  17   7   3       95.34       93.69     61.95 o 
  18   7   3       43.17       36.12     47.96 o 
  19   7   3        5.33       -9.50     46.74 o 
   0   8   3       63.80      155.08     31.57 o 
   1   8   3      363.11      386.31     26.29 o 
   2   8   3        5.03       24.05     25.29 o 
   3   8   3     1000.75      903.70     39.77 o 
   4   8   3      495.09      365.64     29.92 o 
   5   8   3      235.20      171.72     29.13 o 
   6   8   3      213.73      283.89     43.96 o 
   7   8   3       31.14       32.86     32.31 o 
   8   8   3      674.68      657.07     60.95 o 
   9   8   3      232.85      159.57     32.13 o 
  10   8   3      851.95      883.13     47.75 o 
  11   8   3        7.17      -27.92     39.77 o 
  12   8   3      235.73      202.21     42.38 o 
  13   8   3      137.32       54.00     39.56 o 
  14   8   3       67.41       53.60     69.94 o 
  15   8   3       10.66       40.80     50.16 o 
  16   8   3        4.55       18.04     46.44 o 
  17   8   3       26.76       84.85     48.91 o 
  18   8   3      274.90      197.93     49.53 o 
   1   9   3       32.42       20.16     31.97 o 
   2   9   3      863.36      774.44     56.15 o 
   3   9   3       10.53       28.92     23.90 o 
   4   9   3      256.11      246.01     26.62 o 
   5   9   3      256.11      299.46     31.78 o 
   6   9   3       13.34       44.67     39.77 o 
   7   9   3       12.57      -32.19     34.05 o 
   8   9   3       96.12      162.64     38.98 o 
   9   9   3      835.14      743.02     64.95 o 
  10   9   3      159.84      202.57     58.15 o 
  11   9   3      430.68      470.48    117.51 o 
  12   9   3       29.38      167.45     47.63 o 
  13   9   3       10.01       24.05     42.82 o 
  14   9   3      167.95      133.59     53.19 o 
  15   9   3        0.00       97.06     46.57 o 
  16   9   3       73.97       43.47    101.52 o 
  17   9   3       27.03       16.92     77.94 o 
   0  10   3        6.74       71.94     43.96 o 
   1  10   3      713.82      759.55     43.56 o 
   2  10   3       32.51       38.77     35.40 o 
   3  10   3        0.56       21.91     35.37 o 
   4  10   3      443.80      552.05     37.72 o 
   5  10   3     1337.86     1298.12     54.76 o 
   6  10   3      955.88      950.37     50.83 o 
   7  10   3      366.10      336.18     43.74 o 
   8  10   3        1.06       -6.96     38.36 o 
   9  10   3        0.00      -10.96     43.74 o 
  10  10   3       11.49       73.04     44.90 o 
  11  10   3      162.47       76.79     43.58 o 
  12  10   3        0.35      -31.15     46.54 o 
  13  10   3        0.66        6.77     53.76 o 
  14  10   3      207.43      127.39     48.25 o 
  15  10   3        0.33        2.78     46.38 o 
   1  11   3      205.10      214.84     38.51 o 
   2  11   3      307.32      283.71     41.34 o 
   3  11   3      267.28      230.61     35.97 o 
   4  11   3       59.20       22.40     47.76 o 
   5  11   3      384.14      240.74     36.73 o 
   6  11   3        0.57       11.99     39.85 o 
   7  11   3      126.12      149.83     42.22 o 
   8  11   3       98.77      117.59     40.59 o 
   9  11   3       98.10      185.08     45.98 o 
  10  11   3       38.86       51.03     79.54 o 
  11  11   3       13.98       12.01     48.04 o 
  12  11   3       46.69       17.82     53.96 o 
  13  11   3        7.14       26.91     33.77 o 
  14  11   3       21.36       70.51     52.06 o 
   0  12   3       15.92        4.00     52.76 o 
   1  12   3      140.51      213.13     41.32 o 
   2  12   3     1292.93     1269.38     52.51 o 
   3  12   3       33.10       17.83     36.74 o 
   4  12   3      267.52      364.51     42.67 o 
   5  12   3      218.62      223.80     45.79 o 
   6  12   3        0.41       40.57     42.16 o 
   7  12   3       10.13       39.79     49.76 o 
   8  12   3       53.97      -13.59     77.94 o 
   9  12   3       13.96      -25.45     45.00 o 
  10  12   3       30.30       53.75     53.35 o 
  11  12   3        1.57      -15.99     53.41 o 
  12  12   3       61.36       45.81     49.65 o 
   1  13   3      424.26      429.22     54.16 o 
   2  13   3       60.84       10.89     41.97 o 
   3  13   3       16.73       11.35     39.09 o 
   4  13   3       11.44      -76.60     91.53 o 
   5  13   3       17.06       38.46     43.96 o 
   6  13   3        0.12       73.38     43.58 o 
   7  13   3        4.49       65.75     42.11 o 
   8  13   3       10.86       61.03     87.73 o 
   9  13   3       13.05       11.99     44.02 o 
   0  14   3      296.64      347.72     68.35 o 
   1  14   3      162.60       97.39     51.76 o 
   2  14   3       69.81       79.93     64.15 o 
   3  14   3      250.75      385.80     45.49 o 
   4  14   3      134.95       32.54     43.76 o 
   0   0   4   112351.32   105059.92   2376.89 o 
   1   0   4    50087.66    49803.55    564.35 o 
   2   0   4        0.00       28.38      7.99 o 
   3   0   4       42.17       59.55     11.59 o 
   4   0   4      188.76       63.55     11.99 o 
   5   0   4     4469.97     4499.18     59.55 o 
   6   0   4      619.82      263.79     16.39 o 
   7   0   4      722.07      827.33     25.58 o 
   8   0   4     2915.31     2962.82     55.16 o 
   9   0   4      180.81      176.26     19.98 o 
  10   0   4      295.78      163.07     19.18 o 
  11   0   4      443.07      364.51     23.98 o 
  12   0   4     6922.77     6517.56    112.31 o 
  13   0   4      170.97      163.07     35.57 o 
  14   0   4      137.75      163.07     35.57 o 
  15   0   4      108.79      211.43     47.96 o 
  16   0   4      243.52      207.83     47.56 o 
  17   0   4      156.96      195.04     47.56 o 
  18   0   4      892.34     1089.12     75.14 o 
  19   0   4      114.02       39.97     51.96 o 
  20   0   4      676.92      626.70     75.94 o 
  21   0   4       38.31      -71.94     71.94 o 
   1   1   4    45429.35    42867.93    333.20 o 
   2   1   4     2576.59     3152.18     49.56 o 
   3   1   4     1016.47     1426.13     21.38 o 
   4   1   4      282.85      405.41     10.88 o 
   5   1   4     4523.74     4402.91     38.24 o 
   6   1   4     1937.67     2155.42     23.80 o 
   7   1   4       17.34       25.69     17.99 o 
   8   1   4     1661.89     2467.72     28.56 o 
   9   1   4      607.22      737.28     29.18 o 
  10   1   4      680.07      439.58     17.70 o 
  11   1   4     1814.46     1782.14     88.33 o 
  12   1   4     1115.38     1214.19     30.70 o 
  13   1   4      105.21       84.72     26.65 o 
  14   1   4      181.80      140.39     26.18 o 
  15   1   4      481.36      574.36     80.34 o 
  16   1   4       66.61       48.02     24.47 o 
  17   1   4       61.09       20.45     41.77 o 
  18   1   4      198.68      316.13     41.88 o 
  19   1   4      182.81      181.42     45.64 o 
  20   1   4       35.08       -1.51     43.96 o 
  21   1   4        0.31       -6.61    132.29 o 
   0   2   4      426.25      326.94     15.99 o 
   1   2   4       63.06      235.81      8.20 o 
   2   2   4      498.40      321.83     12.58 o 
   3   2   4      157.75       81.68     11.29 o 
   4   2   4     1268.98      828.41     25.38 o 
   5   2   4     4616.60     4444.19     47.62 o 
   6   2   4     1233.95     1990.93     25.71 o 
   7   2   4     3628.95     3164.85     37.44 o 
   8   2   4     5010.37     5726.59     63.89 o 
   9   2   4        0.17      -13.98     14.12 o 
  10   2   4      752.08      936.19     71.54 o 
  11   2   4      138.21      155.38     50.36 o 
  12   2   4       20.33       22.14     25.43 o 
  13   2   4       75.71      114.19     26.45 o 
  14   2   4       58.22      137.20     45.36 o 
  15   2   4       58.00       38.07     30.88 o 
  16   2   4        0.09       -7.99     35.53 o 
  17   2   4       12.93      -27.30     40.70 o 
  18   2   4        0.49       29.62     47.96 o 
  19   2   4        0.00      -37.95     37.95 o 
  20   2   4      432.92      368.13     55.13 o 
  21   2   4       10.94      113.65     60.52 o 
   1   3   4     2267.02     2441.04     26.57 o 
   2   3   4     1416.72     1492.49     43.96 o 
   3   3   4     1266.14     1260.98     20.42 o 
   4   3   4    10043.17     9958.79     89.16 o 
   5   3   4     3875.00     3539.22     39.55 o 
   6   3   4      464.56      756.36     19.64 o 
   7   3   4     1637.59     1874.78     28.91 o 
   8   3   4     2453.41     2948.24     65.15 o 
   9   3   4      461.60      347.82     16.67 o 
  10   3   4       87.21       94.69     18.38 o 
  11   3   4      102.29      140.18     21.89 o 
  12   3   4       11.24       10.12     36.17 o 
  13   3   4      291.04      390.88     34.34 o 
  14   3   4       36.97       99.45     33.80 o 
  15   3   4      736.04      568.20     42.27 o 
  16   3   4      206.66      265.35     81.73 o 
  17   3   4      136.95       83.05    168.06 o 
  18   3   4        0.36       42.37    117.51 o 
  19   3   4       61.28       62.93     45.76 o 
  20   3   4       29.11       22.26     45.64 o 
  21   3   4        0.00      104.01    146.08 o 
   0   4   4     3514.35     3768.17     61.95 o 
   1   4   4      378.42      278.79     14.22 o 
   2   4   4     1683.35     1328.29     22.75 o 
   3   4   4      517.10      487.78     17.99 o 
   4   4   4      136.89      173.65     16.53 o 
   5   4   4     1298.72     1458.39     25.38 o 
   6   4   4    13128.72    14565.49    134.49 o 
   7   4   4     2357.29     2491.16     35.75 o 
   8   4   4      551.68      467.22     47.76 o 
   9   4   4        7.50        9.20     29.98 o 
  10   4   4      194.86      205.68     30.18 o 
  11   4   4       49.65       40.79     23.60 o 
  12   4   4       97.01       60.11     28.26 o 
  13   4   4      271.76      299.06     59.95 o 
  14   4   4      804.34      862.90     92.73 o 
  15   4   4       43.29       75.11     40.62 o 
  16   4   4      412.79      339.25     41.70 o 
  17   4   4       39.23       45.76     69.54 o 
  18   4   4      463.39      587.36    106.71 o 
  19   4   4        8.21      -46.85     46.85 o 
  20   4   4        3.20       55.35     47.63 o 
  21   4   4        9.13       -6.36     51.85 o 
   1   5   4       98.48      170.30     16.59 o 
   2   5   4     9525.12    10087.09     93.95 o 
   3   5   4     5615.12     5705.32     63.77 o 
   4   5   4      597.88      555.04     31.17 o 
   5   5   4      516.35      537.27     21.79 o 
   6   5   4      800.93      905.72     26.58 o 
   7   5   4     2749.89     2848.40     45.09 o 
   8   5   4     3667.00     3476.82     49.78 o 
   9   5   4      245.48      249.77     23.78 o 
  10   5   4     1362.62     1300.28     70.94 o 
  11   5   4      103.66       67.55     25.06 o 
  12   5   4     2197.60     2417.11     90.13 o 
  13   5   4       34.59       63.38     29.45 o 
  14   5   4      414.22      477.16     42.45 o 
  15   5   4     1306.45     1258.93     60.12 o 
  16   5   4      170.69      153.70     48.19 o 
  17   5   4      121.84       87.48     46.85 o 
  18   5   4       25.09       94.98    138.29 o 
  19   5   4      187.47      149.61    105.91 o 
  20   5   4      291.22      323.75     57.86 o 
   0   6   4        0.01       35.97     24.38 o 
   1   6   4       38.30       23.65     16.95 o 
   2   6   4     1689.59     1463.17     43.56 o 
   3   6   4        4.76       42.57     15.25 o 
   4   6   4       17.66       59.69     16.81 o 
   5   6   4      292.66      339.56     19.78 o 
   6   6   4     2834.91     2766.60     47.05 o 
   7   6   4      361.22      344.74     24.20 o 
   8   6   4      452.97      387.86     27.92 o 
   9   6   4     2073.22     1856.72     47.98 o 
  10   6   4      406.17      437.84     33.77 o 
  11   6   4        2.78      -21.88     30.81 o 
  12   6   4      344.48      326.64     35.83 o 
  13   6   4       30.62       41.71     47.76 o 
  14   6   4     1227.55     1477.23    131.49 o 
  15   6   4        0.51        7.90     42.39 o 
  16   6   4        1.46      -40.11     47.76 o 
  17   6   4        7.46       34.62    135.89 o 
  18   6   4       38.78       63.91     51.76 o 
  19   6   4       69.59      125.90     53.70 o 
   1   7   4       22.52       41.89     19.98 o 
   2   7   4        0.21       36.28     19.78 o 
   3   7   4        7.38        3.19     18.03 o 
   4   7   4      617.83      580.90     26.30 o 
   5   7   4        2.09       52.39     23.98 o 
   6   7   4      126.01      126.37     24.68 o 
   7   7   4      264.96      231.09     60.15 o 
   8   7   4      163.54      196.43     28.26 o 
   9   7   4       30.58      -16.19     31.37 o 
  10   7   4       22.89       78.75     95.72 o 
  11   7   4        2.35      -24.53     33.85 o 
  12   7   4      222.48      274.86     58.35 o 
  13   7   4      126.28      144.36     44.16 o 
  14   7   4       42.69       29.78     62.15 o 
  15   7   4       18.03       -7.18     43.48 o 
  16   7   4      104.22       59.41     40.62 o 
  17   7   4        8.46       69.63     52.48 o 
  18   7   4       58.51      -26.44     46.70 o 
  19   7   4       19.15       66.43     47.76 o 
   0   8   4        0.19       92.33     36.37 o 
   1   8   4      233.85      202.82     25.15 o 
   2   8   4      280.20      269.61     27.18 o 
   3   8   4       76.97       55.87     25.58 o 
   4   8   4       12.20      -16.19     22.89 o 
   5   8   4       74.31       89.14     26.86 o 
   6   8   4       91.01      114.07     26.49 o 
   7   8   4     1158.81      979.49     39.12 o 
   8   8   4        2.50       25.44     32.37 o 
   9   8   4       39.95       60.79     29.41 o 
  10   8   4       45.10       36.33     41.97 o 
  11   8   4      484.50      617.33     46.44 o 
  12   8   4      149.17      184.29     37.66 o 
  13   8   4        7.54       13.20     39.49 o 
  14   8   4      822.81     1031.73     61.75 o 
  15   8   4        0.01      -13.29     67.75 o 
  16   8   4        3.48       51.56     42.11 o 
  17   8   4       85.56      150.60     52.16 o 
  18   8   4        0.01      125.96     52.07 o 
   1   9   4      552.60      494.66     43.56 o 
   2   9   4       21.10       15.68     55.96 o 
   3   9   4      230.51      261.16     26.69 o 
   4   9   4     1230.38     1163.47     62.55 o 
   5   9   4      122.23       92.93     26.49 o 
   6   9   4       19.08       11.28     29.45 o 
   7   9   4        0.59       -3.68     41.97 o 
   8   9   4        1.02      -28.90     38.26 o 
   9   9   4      695.08      603.18     53.96 o 
  10   9   4        2.45       18.37     53.96 o 
  11   9   4        6.99       62.52     67.95 o 
  12   9   4      728.92      932.40     57.36 o 
  13   9   4        2.73       22.66     41.77 o 
  14   9   4       10.66       51.84     43.74 o 
  15   9   4        9.06       29.20     41.00 o 
  16   9   4      218.92      289.35     91.93 o 
   0  10   4     3764.68     3776.16     93.13 o 
   1  10   4      152.73      125.43     30.52 o 
   2  10   4       36.35       15.99     28.54 o 
   3  10   4      572.71      603.71     37.10 o 
   4  10   4      166.69      157.10     72.34 o 
   5  10   4        9.29      -22.15     31.23 o 
   6  10   4      558.14      600.72     43.74 o 
   7  10   4      621.36      598.54    103.72 o 
   8  10   4      125.71      127.72     94.32 o 
   9  10   4       18.55       56.59     47.76 o 
  10  10   4        4.49       29.35     44.90 o 
  11  10   4        5.93      -46.54     46.54 o 
  12  10   4       27.70      -21.11     46.41 o 
  13  10   4       18.78      -43.71     43.71 o 
  14  10   4        5.28       30.16     63.75 o 
  15  10   4      176.74      156.18     47.90 o 
   1  11   4      324.00      302.62     40.17 o 
   2  11   4      479.37      550.32     44.36 o 
   3  11   4        7.46      109.87     42.17 o 
   4  11   4       34.97       73.74     37.77 o 
   5  11   4        0.19       15.19     38.23 o 
   6  11   4       36.30       59.67     33.49 o 
   7  11   4      155.20       90.41     86.13 o 
   8  11   4       61.56       45.76     40.91 o 
   9  11   4       20.43      -14.34     91.53 o 
  10  11   4        4.42       26.78     45.17 o 
  11  11   4       20.67       79.70     47.80 o 
  12  11   4       28.46        9.96     73.74 o 
  13  11   4      120.31       96.03     56.27 o 
   0  12   4        5.13       59.55     63.55 o 
   1  12   4      262.20      451.96     41.76 o 
   2  12   4       49.45      -10.04     37.02 o 
   3  12   4      574.50      673.42     46.34 o 
   4  12   4       20.91       59.95     39.85 o 
   5  12   4       13.56       -2.99     42.28 o 
   6  12   4        8.28       49.49     71.94 o 
   7  12   4       30.10       79.74     42.11 o 
   8  12   4        9.30       42.14     42.53 o 
   9  12   4       16.90       95.75     49.68 o 
  10  12   4      111.75      164.11     45.52 o 
  11  12   4       15.49      -57.65     57.65 o 
   1  13   4      198.94      209.22     39.57 o 
   2  13   4      111.37      168.16     44.67 o 
   3  13   4       43.78       27.36     44.04 o 
   4  13   4       40.85      108.92     38.32 o 
   5  13   4        1.51       12.24     42.82 o 
   6  13   4        3.81       75.65     66.15 o 
   7  13   4        4.35       34.17     65.75 o 
   8  13   4        2.14       49.80     39.56 o 
   0  14   4      116.20      144.28     63.95 o 
   1  14   4      265.85      149.91     44.93 o 
   2  14   4       16.75        4.51     44.02 o 
   3  14   4       36.53       57.69     45.36 o 
   1   1   5     5433.03     5833.34     86.73 o 
   2   1   5     7538.27     7890.28     67.08 o 
   3   1   5      736.01      720.12     12.01 o 
   4   1   5     1766.92     1512.16     18.89 o 
   5   1   5      917.95      923.24     14.78 o 
   6   1   5      815.37      615.74     13.28 o 
   7   1   5     2953.62     2833.49     63.75 o 
   8   1   5     2948.57     3162.83     34.15 o 
   9   1   5     1441.87     1556.35     23.98 o 
  10   1   5     3423.79     3584.31     42.82 o 
  11   1   5     1464.55     1499.40     31.09 o 
  12   1   5        0.52      -16.19     22.89 o 
  13   1   5       61.34       48.83     51.96 o 
  14   1   5      975.83      969.59     39.17 o 
  15   1   5        1.74       20.99     26.69 o 
  16   1   5       16.34       20.40     41.97 o 
  17   1   5      728.97      748.71     45.19 o 
  18   1   5       40.91       17.83     39.56 o 
  19   1   5       63.54       51.22     41.19 o 
  20   1   5       12.38       33.37    125.30 o 
  21   1   5      102.20       90.06    131.89 o 
   0   2   5     4984.01     4906.85     61.95 o 
   1   2   5     6317.04     6280.54     60.03 o 
   2   2   5      630.60      690.54     18.39 o 
   3   2   5       43.58       73.12      9.99 o 
   4   2   5      263.06      292.87     11.38 o 
   5   2   5      147.24      206.05     11.59 o 
   6   2   5     1313.60     1187.08     19.85 o 
   7   2   5      374.08      358.72     14.98 o 
   8   2   5      575.72      642.72     19.23 o 
   9   2   5      177.95      209.92     33.77 o 
  10   2   5     1238.80     1213.42     26.29 o 
  11   2   5        4.32       35.97     22.61 o 
  12   2   5       69.96       55.56     23.90 o 
  13   2   5      203.56      235.23     29.78 o 
  14   2   5       77.35       57.11     65.75 o 
  15   2   5      487.00      514.01     37.10 o 
  16   2   5        9.30       27.20     35.49 o 
  17   2   5       81.09       97.89     87.73 o 
  18   2   5      792.98      886.68     53.27 o 
  19   2   5        7.85       33.41     44.90 o 
  20   2   5       20.13      122.18     52.23 o 
  21   2   5      204.39      320.80    186.25 o 
   1   3   5     1034.99     1039.63     17.24 o 
   2   3   5      497.05      566.68     19.58 o 
   3   3   5     3649.07     3438.46     41.97 o 
   4   3   5    16207.95    16939.13    145.03 o 
   5   3   5     1900.89     2014.78     29.88 o 
   6   3   5     2846.80     2763.42     34.99 o 
   7   3   5      712.63      818.58     21.55 o 
   8   3   5      345.36      383.95     31.97 o 
   9   3   5      239.39      278.36     17.08 o 
  10   3   5       62.69       61.95     21.06 o 
  11   3   5       31.48       13.61     32.17 o 
  12   3   5       25.15        3.90     22.75 o 
  13   3   5      358.99      237.65     47.36 o 
  14   3   5       87.36       69.48     29.65 o 
  15   3   5      506.32      384.90     36.14 o 
  16   3   5     1037.48     1000.18     57.92 o 
  17   3   5      348.14      317.38     49.57 o 
  18   3   5      122.58       96.50     46.59 o 
  19   3   5        8.36        5.94     50.87 o 
  20   3   5       14.94       -4.30     96.12 o 
  21   3   5      170.09      249.58     63.94 o 
   0   4   5     3732.88     3251.79     57.55 o 
   1   4   5      713.44      727.01     16.81 o 
   2   4   5      330.84      397.85     14.27 o 
   3   4   5     1465.99     1534.03     24.45 o 
   4   4   5      704.46      813.01     20.35 o 
   5   4   5      414.62      547.06     16.67 o 
   6   4   5     1372.64     1630.00     26.92 o 
   7   4   5     1216.43     1206.93     24.87 o 
   8   4   5     1112.66     1064.58     24.70 o 
   9   4   5      106.12       54.02     27.78 o 
  10   4   5     3183.15     3215.95     58.09 o 
  11   4   5     1067.75     1194.33     38.73 o 
  12   4   5       35.36       45.56     28.26 o 
  13   4   5       58.50      137.72     30.72 o 
  14   4   5       20.98       -1.56     28.65 o 
  15   4   5      613.47      695.84     46.99 o 
  16   4   5       94.52       63.75     47.76 o 
  17   4   5       88.65      197.92     49.44 o 
  18   4   5       78.78      127.67     53.84 o 
  19   4   5       29.92       31.31     69.74 o 
  20   4   5       30.14       64.44     49.40 o 
   1   5   5      277.17      422.52     15.59 o 
   2   5   5     3699.26     3410.10     88.53 o 
   3   5   5       91.94      173.62     14.12 o 
   4   5   5      154.68      136.32     17.23 o 
   5   5   5      899.42      915.48     21.62 o 
   6   5   5      962.94      783.24     40.57 o 
   7   5   5      368.56      289.48     21.06 o 
   8   5   5     1610.94     1904.02     38.40 o 
   9   5   5       97.82      120.37     22.47 o 
  10   5   5       11.24       -5.65     21.98 o 
  11   5   5       32.49       26.11     31.77 o 
  12   5   5      280.16      264.67     34.05 o 
  13   5   5      362.50      368.10     62.35 o 
  14   5   5      201.01      221.12     36.59 o 
  15   5   5      163.06      103.95     40.12 o 
  16   5   5       55.59       85.73     42.67 o 
  17   5   5        0.14      -21.59     49.70 o 
  18   5   5      226.25      208.26     53.96 o 
  19   5   5       39.24      103.76     85.73 o 
  20   5   5       77.83       14.02     79.74 o 
   0   6   5     3680.11     3187.04     57.15 o 
   1   6   5        3.40      -16.96     16.96 o 
   2   6   5       63.73       73.13     15.46 o 
   3   6   5       45.77       73.50     15.07 o 
   4   6   5     2834.75     2803.44     50.16 o 
   5   6   5      333.77      440.57     63.55 o 
   6   6   5      803.77      852.85     29.93 o 
   7   6   5      308.83      343.84     27.34 o 
   8   6   5      182.76      163.91     48.16 o 
   9   6   5       75.19      104.31     25.16 o 
  10   6   5      572.32      500.42     55.36 o 
  11   6   5      240.26      343.42     39.42 o 
  12   6   5     1038.29     1073.06     45.31 o 
  13   6   5       24.56       52.06     35.77 o 
  14   6   5       46.58       67.34     60.15 o 
  15   6   5        1.49       36.50     88.13 o 
  16   6   5      407.12      600.12     96.32 o 
  17   6   5      137.24       94.76     46.95 o 
  18   6   5        0.87       30.13     46.16 o 
  19   6   5       19.65      -36.95     53.43 o 
   1   7   5      562.68      586.29     22.56 o 
   2   7   5     2237.46     2187.73     39.58 o 
   3   7   5      414.57      519.96     35.77 o 
   4   7   5       61.44       68.06     19.92 o 
   5   7   5      628.27      616.04     29.77 o 
   6   7   5        2.29      -25.94     25.94 o 
   7   7   5        2.56       -9.71     26.90 o 
   8   7   5       17.00       64.82     29.73 o 
   9   7   5     1491.89     1281.45     44.42 o 
  10   7   5      723.94      584.63     44.16 o 
  11   7   5      712.52      631.05     41.47 o 
  12   7   5      125.68      178.68     32.41 o 
  13   7   5      280.87      283.97     41.77 o 
  14   7   5       11.06      -21.80     39.56 o 
  15   7   5        3.78      -40.87     40.87 o 
  16   7   5       17.18        9.65     67.55 o 
  17   7   5       26.09       33.32     46.54 o 
  18   7   5       20.94       36.56     49.76 o 
   0   8   5     1496.48     1462.82     53.16 o 
   1   8   5      469.38      442.67     43.76 o 
   2   8   5      139.90      115.75     25.58 o 
   3   8   5       17.01       37.02     21.34 o 
   4   8   5      168.81      145.18     45.96 o 
   5   8   5       88.78       35.77     22.61 o 
   6   8   5       15.19      -20.69     24.97 o 
   7   8   5      657.87      722.92     61.15 o 
   8   8   5       79.42       35.97     41.97 o 
   9   8   5      190.71      136.99     47.76 o 
  10   8   5      247.87      200.03     92.33 o 
  11   8   5        0.06      -40.17     69.74 o 
  12   8   5       10.42      109.98     41.71 o 
  13   8   5      167.27      189.22     74.14 o 
  14   8   5        4.78      -36.37     57.95 o 
  15   8   5      208.72      208.56     50.87 o 
  16   8   5      183.97      254.87     66.75 o 
  17   8   5        5.30       39.19     44.46 o 
   1   9   5        3.06       13.99     25.98 o 
   2   9   5     2474.16     2557.89     54.26 o 
   3   9   5       35.60       64.73     51.76 o 
   4   9   5      487.10      443.60     30.95 o 
   5   9   5      641.85      659.25     35.49 o 
   6   9   5      235.04      278.71     31.36 o 
   7   9   5       15.36      -58.24     73.74 o 
   8   9   5      301.26      183.65     46.36 o 
   9   9   5      330.21      274.62     71.14 o 
  10   9   5       65.89       37.96     47.96 o 
  11   9   5       97.49       66.01     65.75 o 
  12   9   5       53.34       47.61     57.75 o 
  13   9   5      215.44      197.35     45.76 o 
  14   9   5       92.85       73.71     45.08 o 
  15   9   5       68.37      105.52     47.76 o 
  16   9   5      187.57      207.61     84.33 o 
   0  10   5      406.40      371.70     43.96 o 
   1  10   5      137.91      113.44     34.17 o 
   2  10   5       69.91       70.22     25.58 o 
   3  10   5       88.25      117.59     30.72 o 
   4  10   5       56.14       86.78     30.52 o 
   5  10   5      227.05      216.79     31.96 o 
   6  10   5        2.95       -5.43     30.81 o 
   7  10   5        2.58        4.30     81.73 o 
   8  10   5      144.38       51.67     80.34 o 
   9  10   5      208.94      240.27     53.76 o 
  10  10   5        0.19       77.86    110.11 o 
  11  10   5      267.51      388.90     49.34 o 
  12  10   5        3.60      -54.28     73.74 o 
  13  10   5        0.07       15.99     67.95 o 
  14  10   5       95.47       52.17     47.80 o 
  15  10   5       30.85       59.81     56.94 o 
   1  11   5      183.57      112.78     32.37 o 
   2  11   5      638.72      558.02     40.06 o 
   3  11   5      376.64      377.09     39.00 o 
   4  11   5        3.64        4.03     37.16 o 
   5  11   5      311.59      306.23     36.74 o 
   6  11   5      148.90      179.81     37.35 o 
   7  11   5      109.70      141.79     47.96 o 
   8  11   5      220.63      219.56     40.34 o 
   9  11   5      258.80      272.48     47.74 o 
  10  11   5       57.14       95.01     47.80 o 
  11  11   5       11.90      -32.17     63.75 o 
  12  11   5        1.67      -28.00     45.22 o 
  13  11   5      106.99      163.76     75.94 o 
   0  12   5      114.98       63.55     51.56 o 
   1  12   5       20.99       69.24     47.96 o 
   2  12   5      122.06      154.56     46.56 o 
   3  12   5       26.53       96.26     38.07 o 
   4  12   5       19.57      -14.04     37.77 o 
   5  12   5      110.51      127.63     48.36 o 
   6  12   5       16.87       -2.20     46.16 o 
   7  12   5        1.79      -36.31     85.73 o 
   8  12   5        3.04        9.82     38.39 o 
   9  12   5        0.06      -14.54     71.54 o 
  10  12   5       13.36       28.23     48.71 o 
  11  12   5        4.23      -24.65     55.03 o 
   1  13   5       23.53       62.61     43.86 o 
   2  13   5      116.17      123.79     39.14 o 
   3  13   5      143.15      154.76     72.54 o 
   4  13   5        1.10       14.93     32.60 o 
   5  13   5       33.02       83.93     42.67 o 
   6  13   5       25.89       67.38     38.04 o 
   7  13   5        5.59       30.45     69.54 o 
   8  13   5       12.38      -11.65     46.13 o 
   0  14   5      308.32      291.37     66.75 o 
   1  14   5      137.68      140.37     75.94 o 
   2  14   5       76.09       21.46     43.03 o 
   1   0   6    12847.16    13679.00    147.88 o 
   2   0   6    25589.91    27352.00    292.56 o 
   3   0   6     3951.44     4036.75     48.36 o 
   4   0   6      146.30      144.28     11.99 o 
   5   0   6      510.11      286.97     15.19 o 
   6   0   6     5872.03     5574.72     65.95 o 
   7   0   6     4694.73     4482.40     67.55 o 
   8   0   6       75.16      119.50     19.18 o 
   9   0   6      332.34      326.94     20.38 o 
  10   0   6      252.70      155.08     20.38 o 
  11   0   6      675.82      573.94     33.17 o 
  12   0   6        0.11       15.99     31.57 o 
  13   0   6      632.04      780.97     42.37 o 
  14   0   6       52.73       79.54     27.98 o 
  15   0   6     1474.78     1400.87     66.35 o 
  16   0   6      465.13      448.44     58.75 o 
  17   0   6       18.08       23.58     51.56 o 
  18   0   6       16.75       31.57     51.96 o 
  19   0   6      559.55      661.87     74.74 o 
  20   0   6       33.47       28.38     60.35 o 
  21   0   6       64.11      -68.35     68.35 o 
   1   1   6     6562.32     6337.31     65.07 o 
   2   1   6      702.31      601.78      9.60 o 
   3   1   6     2730.88     2664.76     27.70 o 
   4   1   6       50.07        7.99      8.48 o 
   5   1   6      259.82      273.75      9.97 o 
   6   1   6      432.47      485.41     13.85 o 
   7   1   6      406.65      300.78     21.78 o 
   8   1   6     2922.84     2879.62     32.61 o 
   9   1   6       83.68      172.17     32.17 o 
  10   1   6        0.62      -12.07     14.27 o 
  11   1   6      107.63      164.49     21.06 o 
  12   1   6       78.62       38.39     20.88 o 
  13   1   6      605.04      467.86     29.98 o 
  14   1   6       17.53       -6.00     25.72 o 
  15   1   6       11.33      -25.29     25.29 o 
  16   1   6      547.48      469.87     57.95 o 
  17   1   6        6.35       57.18     38.36 o 
  18   1   6        5.75       18.04     42.39 o 
  19   1   6       60.62       67.34     77.74 o 
  20   1   6      219.62      147.73     49.09 o 
  21   1   6        4.18      -57.50     57.50 o 
   0   2   6     2638.26     2153.47     29.18 o 
   1   2   6     1835.75     1692.92     19.96 o 
   2   2   6     2679.19     2586.05     35.37 o 
   3   2   6      118.88      110.89     13.59 o 
   4   2   6      111.85      226.25     19.78 o 
   5   2   6      250.26      418.20     14.69 o 
   6   2   6     1880.39     1730.59     36.77 o 
   7   2   6     1746.44     1738.89     27.77 o 
   8   2   6      170.32      165.20     19.38 o 
   9   2   6      846.13      866.76     20.65 o 
  10   2   6     1186.09     1059.75     27.54 o 
  11   2   6      252.28      223.51     22.18 o 
  12   2   6      290.21      173.47     22.18 o 
  13   2   6       20.03       62.29     28.26 o 
  14   2   6        1.62      -15.55     27.02 o 
  15   2   6       94.11       42.55     31.77 o 
  16   2   6       19.49        6.55     35.53 o 
  17   2   6       37.14       -0.95     34.96 o 
  18   2   6      435.84      422.09     50.56 o 
  19   2   6      134.04      164.89     42.28 o 
  20   2   6        0.32      -66.09    103.52 o 
  21   2   6       18.15       58.23     66.84 o 
   1   3   6       11.01       14.09      8.62 o 
   2   3   6     1122.71     1053.97     18.39 o 
   3   3   6     1219.28     1608.27     27.78 o 
   4   3   6      208.22      284.98     12.26 o 
   5   3   6      261.21      404.08     15.19 o 
   6   3   6      307.00      314.61     15.59 o 
   7   3   6      367.96      461.74     18.15 o 
   8   3   6      302.24      235.81     16.39 o 
   9   3   6      917.93      818.35     23.58 o 
  10   3   6      161.97      126.07     21.70 o 
  11   3   6        0.88       33.77     22.61 o 
  12   3   6     3083.05     2858.07     59.59 o 
  13   3   6       51.76       69.02     25.86 o 
  14   3   6       37.22      -30.18     30.18 o 
  15   3   6      134.43      102.47     73.94 o 
  16   3   6      201.18      207.72     42.11 o 
  17   3   6       12.96        5.77     48.13 o 
  18   3   6       17.70       47.76     55.76 o 
  19   3   6       30.54       81.62     81.93 o 
  20   3   6      123.57       74.72     91.53 o 
   0   4   6     2282.43     2375.69     37.17 o 
   1   4   6      126.16      121.24     15.99 o 
   2   4   6     5806.20     6575.85     68.50 o 
   3   4   6       57.54      109.96     14.55 o 
   4   4   6      566.70      642.70     20.35 o 
   5   4   6     1426.70     1331.23     46.16 o 
   6   4   6      323.35      294.92     19.78 o 
   7   4   6      146.68      118.33     19.78 o 
   8   4   6       16.19       39.94     21.78 o 
   9   4   6        0.58       19.61     20.81 o 
  10   4   6      135.23       98.25     51.96 o 
  11   4   6      123.49      120.28     25.16 o 
  12   4   6      333.86      354.52     27.69 o 
  13   4   6      162.83      258.09     39.37 o 
  14   4   6      269.56      165.61     96.12 o 
  15   4   6      565.27      609.23     58.75 o 
  16   4   6       12.48       35.61     99.52 o 
  17   4   6      115.08       45.24     47.63 o 
  18   4   6       48.18      101.00     61.95 o 
  19   4   6       47.89       63.65     43.76 o 
  20   4   6      179.41      203.81     77.94 o 
   1   5   6     1735.82     1721.60     27.66 o 
   2   5   6      404.69      351.38     16.81 o 
   3   5   6      159.71      102.63     13.99 o 
   4   5   6      366.21      342.92     16.67 o 
   5   5   6     2942.71     3154.58     42.39 o 
   6   5   6      293.06      347.72     18.14 o 
   7   5   6       51.31       22.61     18.10 o 
   8   5   6       12.48       10.21     29.78 o 
   9   5   6      354.54      367.46     24.49 o 
  10   5   6      972.01      950.97     38.77 o 
  11   5   6      445.06      314.30     50.36 o 
  12   5   6        7.89      -14.41     41.77 o 
  13   5   6     1142.82     1293.82     50.26 o 
  14   5   6      309.16      249.47     51.56 o 
  15   5   6        8.30      -35.40     35.40 o 
  16   5   6       11.47       34.89     43.96 o 
  17   5   6      146.14      240.43     48.91 o 
  18   5   6       62.01       17.19     46.54 o 
  19   5   6       55.47       34.94     46.66 o 
  20   5   6       38.68       51.96     58.36 o 
   0   6   6      712.54      705.03     33.57 o 
   1   6   6       81.09       62.50     41.97 o 
   2   6   6      440.65      483.22     49.36 o 
   3   6   6       24.74        0.18     21.78 o 
   4   6   6     1253.87     1049.73     26.14 o 
   5   6   6      215.12      144.28     19.22 o 
   6   6   6     1438.44     1390.28     36.29 o 
   7   6   6      823.41      794.26     37.37 o 
   8   6   6       16.10       66.05     55.76 o 
   9   6   6      442.02      404.35     30.18 o 
  10   6   6       12.14       30.67     28.49 o 
  11   6   6      469.59      449.43     33.13 o 
  12   6   6      553.42      472.48     45.16 o 
  13   6   6      111.02       27.07     30.70 o 
  14   6   6      257.25      281.85     39.97 o 
  15   6   6       84.24      249.88    106.51 o 
  16   6   6      257.43      189.10     45.76 o 
  17   6   6      112.44      175.36     82.13 o 
  18   6   6        0.10      -29.94     43.63 o 
  19   6   6        0.30     -119.49    124.10 o 
   1   7   6      172.01      199.69     22.75 o 
   2   7   6     1116.04     1144.95     29.98 o 
   3   7   6       45.64       15.99     23.98 o 
   4   7   6      252.24      268.29     22.61 o 
   5   7   6      148.94      186.05     30.38 o 
   6   7   6       30.35      -13.66     39.57 o 
   7   7   6      357.53      357.01     30.30 o 
   8   7   6      247.30      228.10     31.97 o 
   9   7   6      222.67      226.35     56.35 o 
  10   7   6      304.13      272.58     51.96 o 
  11   7   6      145.82      128.84     55.56 o 
  12   7   6       52.64       69.92     55.96 o 
  13   7   6      236.21      256.18     38.48 o 
  14   7   6      150.58      181.69     42.11 o 
  15   7   6        0.30       11.35     63.95 o 
  16   7   6        0.63      -41.83     41.83 o 
  17   7   6       46.73      -25.96     45.50 o 
  18   7   6       24.24        1.15     48.54 o 
   0   8   6      246.48      272.18     31.17 o 
   1   8   6      125.61       68.07     22.28 o 
   2   8   6       80.25      101.87     39.97 o 
   3   8   6       77.19      101.77     25.29 o 
   4   8   6      299.33      252.90     23.45 o 
   5   8   6       10.80       74.98     23.94 o 
   6   8   6       56.71       94.83     34.17 o 
   7   8   6        6.75       37.76     27.65 o 
   8   8   6     1903.90     1744.83     50.27 o 
   9   8   6       18.57       51.65     30.81 o 
  10   8   6       64.09      125.82     34.34 o 
  11   8   6      334.39      408.59     77.74 o 
  12   8   6      126.93      192.37     38.69 o 
  13   8   6      249.46      306.03     46.87 o 
  14   8   6        4.51      -10.45     39.44 o 
  15   8   6        2.24       67.18     44.90 o 
  16   8   6       54.90      109.73     53.31 o 
  17   8   6       15.72       -6.57     81.53 o 
   1   9   6      354.49      376.98     31.05 o 
   2   9   6      945.23     1045.74     37.58 o 
   3   9   6      176.95      127.32     52.16 o 
   4   9   6       13.83       78.38     29.58 o 
   5   9   6        1.10      -12.03     25.43 o 
   6   9   6        0.40       -8.19     31.77 o 
   7   9   6      350.32      329.61     73.94 o 
   8   9   6       25.05       -1.60     35.53 o 
   9   9   6       35.17       67.55     33.91 o 
  10   9   6       70.58       89.80     35.04 o 
  11   9   6      114.75      186.42     47.96 o 
  12   9   6       13.92       20.21     39.56 o 
  13   9   6      104.02      118.07     45.12 o 
  14   9   6      100.86       85.73     54.16 o 
  15   9   6      237.69      299.65     88.13 o 
  16   9   6       13.23       28.05     83.93 o 
   0  10   6      431.73      448.44     42.77 o 
   1  10   6      419.75      422.29     42.77 o 
   2  10   6      432.95      431.38     30.25 o 
   3  10   6       66.20       63.32     29.41 o 
   4  10   6     1128.81     1092.93     42.78 o 
   5  10   6      178.73      189.91     34.96 o 
   6  10   6      424.81      405.66     81.93 o 
   7  10   6        1.72       39.97     33.56 o 
   8  10   6       59.68       12.17     33.85 o 
   9  10   6       48.36       47.72     59.75 o 
  10  10   6        8.90       41.68     42.53 o 
  11  10   6       56.46       67.48     40.93 o 
  12  10   6       58.85      -24.39    119.70 o 
  13  10   6        6.76       99.52     55.23 o 
  14  10   6       20.28       29.98     47.96 o 
   1  11   6       34.87        8.30     55.96 o 
   2  11   6      177.65      200.70     34.19 o 
   3  11   6      217.57      212.37     39.97 o 
   4  11   6       46.10       50.28     40.75 o 
   5  11   6       17.88       47.56     33.91 o 
   6  11   6       21.42      109.75     66.15 o 
   7  11   6        1.10       16.09     36.88 o 
   8  11   6        0.12        6.00     39.85 o 
   9  11   6      103.75       26.80     47.80 o 
  10  11   6       60.85      274.46    126.50 o 
  11  11   6        3.88       -9.15     36.09 o 
  12  11   6       28.74       69.40     67.95 o 
  13  11   6       58.33      111.47     59.95 o 
   0  12   6       32.08      -19.98     52.36 o 
   1  12   6      156.38      257.18     76.34 o 
   2  12   6       42.75        5.68     35.56 o 
   3  12   6        5.04       15.31     36.87 o 
   4  12   6       22.18       27.71     37.95 o 
   5  12   6      142.22      196.37     39.42 o 
   6  12   6        4.28       62.20     41.77 o 
   7  12   6       85.97      127.68     42.28 o 
   8  12   6       12.49       11.02     44.36 o 
   9  12   6        9.40       43.34     69.74 o 
  10  12   6       24.62       -8.64     50.96 o 
   1  13   6        4.50       71.70     44.06 o 
   2  13   6       29.64      103.72     36.46 o 
   3  13   6       23.28      -13.99     42.67 o 
   4  13   6        2.87      -57.61     68.15 o 
   5  13   6       21.21      -22.83     43.48 o 
   6  13   6       71.96       50.94     49.96 o 
   7  13   6        1.59      -15.33     46.86 o 
   1   1   7     1553.73     1560.31     23.89 o 
   2   1   7      870.83     1049.10     16.56 o 
   3   1   7      826.96      973.59     15.07 o 
   4   1   7     1068.73     1240.07     15.83 o 
   5   1   7       49.80       25.94      8.33 o 
   6   1   7      111.19      188.25     11.02 o 
   7   1   7      265.14      311.72     15.59 o 
   8   1   7      463.15      551.73     16.81 o 
   9   1   7      367.10      352.57     15.99 o 
  10   1   7        5.93       19.98     16.96 o 
  11   1   7       90.22       82.48     19.92 o 
  12   1   7       35.25       51.65     19.78 o 
  13   1   7     1156.86     1098.31     36.20 o 
  14   1   7      355.67      318.99     32.37 o 
  15   1   7       23.71       47.38     29.98 o 
  16   1   7       22.42       17.05     31.59 o 
  17   1   7      544.89      568.69     48.03 o 
  18   1   7       73.50       89.54     43.86 o 
  19   1   7       29.82       58.99     42.91 o 
  20   1   7       29.10       24.23     43.56 o 
  21   1   7      187.48       72.34    131.89 o 
   0   2   7       95.51       87.53     11.99 o 
   1   2   7      165.44      184.79      6.88 o 
   2   2   7      609.96      763.47     20.78 o 
   3   2   7     5809.46     6087.41     54.54 o 
   4   2   7        1.02       11.48      9.79 o 
   5   2   7      205.95      197.07     17.79 o 
   6   2   7      386.30      413.24     14.55 o 
   7   2   7      193.32      201.51     13.99 o 
   8   2   7       10.72       -7.94     18.16 o 
   9   2   7        1.90       10.66     17.87 o 
  10   2   7      217.60      198.67     19.36 o 
  11   2   7       14.25      -14.74     20.56 o 
  12   2   7       47.56       31.81     29.78 o 
  13   2   7       20.47       66.24     29.29 o 
  14   2   7      782.23      744.47     38.77 o 
  15   2   7      113.00       72.61     29.78 o 
  16   2   7      106.96      110.50     42.17 o 
  17   2   7       57.46       57.75     39.28 o 
  18   2   7       54.84       85.39     49.96 o 
  19   2   7        3.82       -7.92     61.95 o 
  20   2   7       87.13       36.70     83.73 o 
   1   3   7     3395.32     3913.47     75.14 o 
   2   3   7      949.49      946.04     16.39 o 
   3   3   7     1549.44     1476.38     24.18 o 
   4   3   7     2181.95     2119.03     26.46 o 
   5   3   7      556.32      535.68     15.42 o 
   6   3   7     2047.47     2503.12     33.29 o 
   7   3   7      838.49     1059.55     43.17 o 
   8   3   7      281.94      278.85     18.55 o 
   9   3   7       58.87       88.48     17.99 o 
  10   3   7        0.12       -7.99     18.21 o 
  11   3   7       56.65       89.94     22.47 o 
  12   3   7     1221.19     1213.11    124.30 o 
  13   3   7        8.21       29.78     29.78 o 
  14   3   7        0.85      -27.98     27.98 o 
  15   3   7        0.46      -29.45     29.45 o 
  16   3   7       73.42       58.94     43.40 o 
  17   3   7       77.31       90.39     47.96 o 
  18   3   7        1.47       97.30     46.57 o 
  19   3   7       42.82      -46.14     46.57 o 
  20   3   7        0.03       21.59     56.60 o 
   0   4   7     3044.26     2589.92     45.16 o 
   1   4   7     1393.15     1542.01     29.78 o 
   2   4   7      724.67      904.52     17.24 o 
   3   4   7        0.05        3.90     11.44 o 
   4   4   7        5.86        2.93     25.78 o 
   5   4   7     4982.77     5332.69     61.78 o 
   6   4   7      283.50      319.09     15.64 o 
   7   4   7      109.47      124.03     20.38 o 
   8   4   7      313.69      316.29     19.98 o 
   9   4   7      140.43      148.14     19.14 o 
  10   4   7      115.38       94.21     21.70 o 
  11   4   7        0.97       21.99     25.06 o 
  12   4   7      128.85       79.73     27.02 o 
  13   4   7      318.20      261.42     29.57 o 
  14   4   7       24.42       56.25     35.77 o 
  15   4   7      493.29      507.70     49.29 o 
  16   4   7      100.76       85.92     43.11 o 
  17   4   7        4.29      -46.16     46.16 o 
  18   4   7       14.01       18.29     42.53 o 
  19   4   7        0.36       14.10     53.43 o 
  20   4   7        6.66      -17.69     77.94 o 
   1   5   7      143.39      208.21     16.39 o 
   2   5   7     1219.82     1273.28     23.73 o 
   3   5   7      635.75      630.49     28.38 o 
   4   5   7       12.85       17.90     14.12 o 
   5   5   7      665.44      640.75     21.43 o 
   6   5   7      498.19      412.11     20.06 o 
   7   5   7       41.30      125.79     30.18 o 
   8   5   7      280.76      322.58     21.86 o 
   9   5   7      357.68      348.76     40.37 o 
  10   5   7      233.75      192.42     23.82 o 
  11   5   7      525.80      497.32     29.15 o 
  12   5   7        7.00       13.40     28.13 o 
  13   5   7      701.79      649.58     71.14 o 
  14   5   7       11.87      -45.96     45.96 o 
  15   5   7       11.43       53.31     41.94 o 
  16   5   7       18.05       60.81     46.59 o 
  17   5   7       74.95      115.44     47.80 o 
  18   5   7        6.60      -30.24     54.51 o 
  19   5   7       76.39       77.80     56.66 o 
   0   6   7     3462.86     3838.51     70.34 o 
   1   6   7      158.09      150.13     44.16 o 
   2   6   7      225.85      200.42     16.95 o 
   3   6   7      642.77      548.87     28.18 o 
   4   6   7       28.69       75.21     18.49 o 
   5   6   7     1258.22     1231.03     31.37 o 
   6   6   7      117.51      102.95     47.96 o 
   7   6   7        1.33        6.66     24.97 o 
   8   6   7      251.77      219.66     24.67 o 
   9   6   7      477.83      587.28     30.78 o 
  10   6   7      234.07      260.17     68.15 o 
  11   6   7       84.29      134.51     28.31 o 
  12   6   7      521.72      441.20     34.62 o 
  13   6   7      179.40      155.45     36.59 o 
  14   6   7       19.79       72.15     53.96 o 
  15   6   7      609.39      650.70     97.32 o 
  16   6   7      192.57      141.85     81.53 o 
  17   6   7       67.77       94.76     46.95 o 
  18   6   7       10.61       34.33     47.06 o 
  19   6   7        5.68      -55.10    113.51 o 
   1   7   7      239.64      254.37     45.36 o 
   2   7   7     1556.18     1572.20     33.50 o 
   3   7   7      411.01      481.23     25.44 o 
   4   7   7        2.26      -15.73     35.97 o 
   5   7   7      836.72      857.16     29.92 o 
   6   7   7       66.00       39.47     23.78 o 
   7   7   7        1.71       30.11     23.78 o 
   8   7   7      699.75      730.30     34.99 o 
   9   7   7      152.06      139.89     29.48 o 
  10   7   7        3.22       29.33     59.75 o 
  11   7   7      949.54      817.49     83.93 o 
  12   7   7      528.00      489.76     98.32 o 
  13   7   7      319.00      276.11     53.36 o 
  14   7   7       19.16       53.96     42.39 o 
  15   7   7       94.88      153.79     55.95 o 
  16   7   7       27.09      -35.74     50.84 o 
  17   7   7      171.47      140.39     59.22 o 
  18   7   7        0.13       -1.47     53.76 o 
   0   8   7        1.58       51.96     31.97 o 
   1   8   7      471.06      446.93     65.95 o 
   2   8   7       10.96       33.72     19.78 o 
   3   8   7       66.94       77.90     22.75 o 
   4   8   7      339.52      371.73     37.77 o 
   5   8   7       79.81       53.15     49.96 o 
   6   8   7        3.02      -23.90     23.90 o 
   7   8   7      226.01      193.58     29.89 o 
   8   8   7       46.95       63.36     26.62 o 
   9   8   7       33.37       31.99     31.08 o 
  10   8   7       35.20       92.79     39.09 o 
  11   8   7       42.34       44.64     33.63 o 
  12   8   7       43.72        8.18     34.86 o 
  13   8   7       44.00       60.96     42.28 o 
  14   8   7        2.56       38.13     49.76 o 
  15   8   7        5.30       18.28     65.75 o 
  16   8   7       15.87       23.85     50.31 o 
  17   8   7       55.26      103.45     81.73 o 
   1   9   7     1296.32     1224.64     37.58 o 
   2   9   7      653.15      589.58     30.38 o 
   3   9   7      467.80      435.64     28.82 o 
   4   9   7       44.38       59.05     23.61 o 
   5   9   7      250.57      230.74     28.39 o 
   6   9   7      249.23      258.36     60.75 o 
   7   9   7        0.35       29.03     32.69 o 
   8   9   7      367.05      362.18     40.82 o 
   9   9   7      423.33      371.70     37.76 o 
  10   9   7        0.11       11.20     38.10 o 
  11   9   7        7.27       -1.11     41.06 o 
  12   9   7      103.06      178.60     64.15 o 
  13   9   7      195.61      224.47     52.33 o 
  14   9   7        7.36       56.43     52.50 o 
  15   9   7       29.80       19.27     95.72 o 
  16   9   7       13.46       69.02     49.84 o 
   0  10   7       98.37      163.07     40.37 o 
   1  10   7       89.62      132.04     27.94 o 
   2  10   7        0.20      -10.97     43.96 o 
   3  10   7       12.62       89.48     53.56 o 
   4  10   7      146.67      133.91     57.75 o 
   5  10   7       33.75       59.76     38.17 o 
   6  10   7      710.38      744.32     49.76 o 
   7  10   7       40.38       89.42     33.49 o 
   8  10   7        0.37        6.20     65.75 o 
   9  10   7       16.35      -13.73     57.95 o 
  10  10   7        4.62      -37.82    135.29 o 
  11  10   7        4.50       -4.94     85.93 o 
  12  10   7        7.48       51.80     48.34 o 
  13  10   7       47.33      129.10     57.47 o 
  14  10   7       25.20      130.41     54.68 o 
   1  11   7       10.14       10.07     35.53 o 
   2  11   7       24.54       39.85     34.05 o 
   3  11   7       99.54      138.20     72.34 o 
   4  11   7        8.52       -6.95     31.68 o 
   5  11   7      146.94      157.69     34.34 o 
   6  11   7      721.53      613.72     79.14 o 
   7  11   7       10.23        8.30     55.96 o 
   8  11   7      168.26      112.57     43.77 o 
   9  11   7       37.79       94.19     43.56 o 
  10  11   7        6.10       58.99     44.84 o 
  11  11   7       38.94       24.71     93.72 o 
  12  11   7        4.62      -29.47    113.71 o 
   0  12   7      501.62      359.71     59.95 o 
   1  12   7       20.10       -6.69     43.96 o 
   2  12   7      434.68      422.90     41.32 o 
   3  12   7        0.03       40.99     35.37 o 
   4  12   7        2.04       12.16     47.76 o 
   5  12   7       30.90       66.29     53.96 o 
   6  12   7       93.74       45.78     66.15 o 
   7  12   7        0.07      -27.97     42.91 o 
   8  12   7        5.54      -28.43     64.15 o 
   9  12   7       13.24       42.28     51.76 o 
  10  12   7      113.62       89.46     95.72 o 
   1  13   7       15.77       -1.47     34.55 o 
   2  13   7       81.77       91.13     68.15 o 
   3  13   7       28.62      -16.92     46.70 o 
   4  13   7       62.70      150.59     54.05 o 
   5  13   7       10.54      -10.02     51.96 o 
   6  13   7      197.62      180.57     56.37 o 
   0   0   8    17055.39    19326.86    263.79 o 
   1   0   8     3632.49     4414.85     58.75 o 
   2   0   8     1817.16     1815.74     26.78 o 
   3   0   8        3.73       19.98      7.99 o 
   4   0   8    11402.10    12691.79    142.29 o 
   5   0   8     4320.04     4897.66     61.95 o 
   6   0   8        2.19        7.99     12.39 o 
   7   0   8      580.44      506.39     19.98 o 
   8   0   8      280.02      306.55     19.98 o 
   9   0   8      157.57      163.07     19.18 o 
  10   0   8        3.30        4.00     20.38 o 
  11   0   8        0.03       31.57     31.97 o 
  12   0   8     8010.82     8754.56    141.89 o 
  13   0   8     3063.90     3130.28     84.73 o 
  14   0   8      690.21      708.23     43.56 o 
  15   0   8        0.06       15.99     35.57 o 
  16   0   8      852.19     1076.73     66.35 o 
  17   0   8       20.57      -15.99     55.96 o 
  18   0   8      170.17      195.04     56.35 o 
  19   0   8       68.83      -56.35     56.35 o 
  20   0   8        5.72       -4.00     76.74 o 
   1   1   8     8039.60     8497.08    238.21 o 
   2   1   8     2736.47     3596.59     43.40 o 
   3   1   8      313.23      343.55     16.39 o 
   4   1   8       36.06       28.38      6.65 o 
   5   1   8      829.60      983.14     16.81 o 
   6   1   8      142.15      229.00     12.39 o 
   7   1   8     1002.52     1040.78     20.58 o 
   8   1   8      591.88      747.74     18.15 o 
   9   1   8      188.55      184.75     15.64 o 
  10   1   8     2041.35     1940.47     33.34 o 
  11   1   8      106.06       60.15     25.78 o 
  12   1   8      395.25      403.14     25.15 o 
  13   1   8      115.03       99.56     23.90 o 
  14   1   8      711.19      775.15     32.15 o 
  15   1   8      106.99      135.49     30.62 o 
  16   1   8       63.68       58.29     29.35 o 
  17   1   8      120.38      150.23     36.52 o 
  18   1   8      340.05      395.66     48.08 o 
  19   1   8      340.58      261.70     50.84 o 
  20   1   8       54.20       24.16     59.75 o 
   0   2   8     1169.82     1566.34     25.18 o 
   1   2   8     1009.62     1499.74     23.60 o 
   2   2   8      253.19      481.11     15.82 o 
   3   2   8      353.74      344.97     20.18 o 
   4   2   8     3395.45     3255.63     38.07 o 
   5   2   8      949.12     1107.03     22.19 o 
   6   2   8      196.83      173.89     11.16 o 
   7   2   8       89.07       77.70     14.39 o 
   8   2   8      117.80      163.62     14.27 o 
   9   2   8      269.49      258.57     29.18 o 
  10   2   8      160.70      207.26     35.77 o 
  11   2   8        0.59       13.95     22.70 o 
  12   2   8     1787.88     1736.38     42.66 o 
  13   2   8       69.57        8.19     31.77 o 
  14   2   8      144.73      144.29     29.29 o 
  15   2   8        3.40       -0.78     53.76 o 
  16   2   8      339.77      413.45     42.66 o 
  17   2   8      122.68      109.34     52.16 o 
  18   2   8        0.01       -4.00     39.85 o 
  19   2   8       27.18      -48.17     48.17 o 
  20   2   8       53.65       71.94     52.23 o 
   1   3   8     1271.84     1236.44     22.18 o 
   2   3   8     1312.65     1533.34     27.18 o 
   3   3   8      121.05      108.50     13.99 o 
   4   3   8     2321.12     2127.59     52.36 o 
   5   3   8     3291.64     3831.74     41.14 o 
   6   3   8      403.23      505.86     15.59 o 
   7   3   8        9.46       -2.65     18.16 o 
   8   3   8       17.92       16.03     14.27 o 
   9   3   8       23.28       11.99     17.24 o 
  10   3   8      242.86      198.67     19.36 o 
  11   3   8      134.82      112.48     22.47 o 
  12   3   8       61.13       -4.19     26.90 o 
  13   3   8      902.63      996.62     65.35 o 
  14   3   8      654.63      519.75     39.66 o 
  15   3   8      788.48      831.72     50.16 o 
  16   3   8        0.86        0.38     44.02 o 
  17   3   8       17.65       20.78     33.26 o 
  18   3   8      167.67      185.73     50.16 o 
  19   3   8      132.10      107.52     49.65 o 
  20   3   8       16.72       26.31     48.55 o 
   0   4   8     5225.54     6115.88     79.14 o 
   1   4   8     3148.90     3335.15     41.26 o 
   2   4   8      400.06      435.29     15.71 o 
   3   4   8      121.04      121.24     15.99 o 
   4   4   8      458.42      484.69     17.99 o 
   5   4   8      340.69      377.69     37.77 o 
   6   4   8      436.90      365.30     15.07 o 
   7   4   8      533.23      583.73     39.57 o 
   8   4   8        2.69       12.93     27.98 o 
   9   4   8       28.20       29.28     19.98 o 
  10   4   8      163.74      141.40     20.88 o 
  11   4   8      447.13      412.57     27.66 o 
  12   4   8       38.63       20.61     24.06 o 
  13   4   8       11.53       -5.07     51.76 o 
  14   4   8      333.02      336.17     36.74 o 
  15   4   8        6.73      -12.29     39.38 o 
  16   4   8      518.12      556.07     49.00 o 
  17   4   8       10.30       -3.08     43.48 o 
  18   4   8      253.17      284.96     49.57 o 
  19   4   8      374.29      351.14     54.51 o 
   1   5   8      551.57      612.64     17.80 o 
   2   5   8     2512.21     2274.26     31.81 o 
   3   5   8      885.03      947.90     22.04 o 
   4   5   8      953.09      822.35     20.49 o 
   5   5   8     1377.55     1494.83     41.57 o 
   6   5   8       41.96       61.44     45.96 o 
   7   5   8     2797.82     2930.18     47.63 o 
   8   5   8       37.05       38.52     21.78 o 
   9   5   8      434.72      384.02     32.97 o 
  10   5   8       79.08       68.29     22.18 o 
  11   5   8       83.66       61.87     34.37 o 
  12   5   8        0.82      -31.97     31.97 o 
  13   5   8       50.51       10.00     31.23 o 
  14   5   8       25.64       22.40     47.76 o 
  15   5   8      413.04      366.49     41.97 o 
  16   5   8      103.17      105.02     89.53 o 
  17   5   8        6.14        8.84     46.57 o 
  18   5   8      102.36      103.81    139.89 o 
  19   5   8      314.21      332.78     55.86 o 
   0   6   8       56.16       95.92     23.58 o 
   1   6   8       29.70       45.98     15.25 o 
   2   6   8      767.67      797.04     37.37 o 
   3   6   8      531.51      579.38     29.18 o 
   4   6   8      109.50      100.24     19.39 o 
   5   6   8     1083.24     1197.39     32.37 o 
   6   6   8      260.48      257.19     41.37 o 
   7   6   8      577.61      507.66     27.06 o 
   8   6   8        2.43       39.70     21.06 o 
   9   6   8      787.59      695.33     30.42 o 
  10   6   8      393.21      436.41    138.29 o 
  11   6   8      157.91      210.72     29.13 o 
  12   6   8       86.58       79.27     41.77 o 
  13   6   8        7.41      -37.95     37.95 o 
  14   6   8      394.30      479.26     42.51 o 
  15   6   8       30.67       62.87     49.76 o 
  16   6   8      114.05       76.02     45.87 o 
  17   6   8       23.80      -53.11     77.74 o 
  18   6   8      187.43      228.60     52.11 o 
   1   7   8     1577.59     1596.33     33.67 o 
   2   7   8       24.82       15.84     19.64 o 
   3   7   8      457.90      435.31     26.14 o 
   4   7   8      941.01     1082.81     32.35 o 
   5   7   8        2.38       -0.26     21.34 o 
   6   7   8       15.50        9.06     27.58 o 
   7   7   8       35.19        2.28     32.17 o 
   8   7   8       18.26       23.49     61.95 o 
   9   7   8      261.51      193.99     30.14 o 
  10   7   8      487.28      487.93     38.03 o 
  11   7   8      144.38       99.15     43.96 o 
  12   7   8       93.64       80.63     38.07 o 
  13   7   8        3.19      -14.22     38.04 o 
  14   7   8        1.17       30.34     43.27 o 
  15   7   8        0.52      -57.95     57.95 o 
  16   7   8       62.24      164.50     50.51 o 
  17   7   8       13.86       -6.67     53.00 o 
   0   8   8       57.42       51.96     28.38 o 
   1   8   8     1066.07     1071.68     32.97 o 
   2   8   8     1217.69     1206.79     34.05 o 
   3   8   8       55.30       78.72     23.98 o 
   4   8   8      138.03      160.42     23.66 o 
   5   8   8      188.92      131.54     24.06 o 
   6   8   8      411.34      375.59     29.58 o 
   7   8   8      210.98      192.80     53.76 o 
   8   8   8       53.00       93.09     31.68 o 
   9   8   8       34.94       49.67     35.97 o 
  10   8   8      409.45      450.64     45.30 o 
  11   8   8       75.57      132.88     34.96 o 
  12   8   8        1.84       41.89     38.20 o 
  13   8   8       33.51       21.56     50.96 o 
  14   8   8        5.39      -45.69     45.69 o 
  15   8   8       36.00       19.25     63.95 o 
  16   8   8        0.13      -37.35     47.57 o 
   1   9   8      690.71      741.22     32.81 o 
   2   9   8       80.74       36.03     21.78 o 
   3   9   8       14.29       11.99     22.89 o 
   4   9   8     1912.74     1934.14     69.54 o 
   5   9   8      563.83      425.49     30.72 o 
   6   9   8        4.87       14.86     26.90 o 
   7   9   8       67.94       38.84     32.53 o 
   8   9   8      157.79      159.68     36.65 o 
   9   9   8      197.26      129.50     36.17 o 
  10   9   8       80.87       26.05     36.88 o 
  11   9   8       12.42      -29.52     49.68 o 
  12   9   8       72.20       94.06    101.92 o 
  13   9   8       79.79      115.51     47.80 o 
  14   9   8        0.01       41.90     54.85 o 
  15   9   8       32.77       18.44     47.24 o 
   0  10   8      110.27      132.29     43.56 o 
   1  10   8      300.58      319.42     31.88 o 
   2  10   8        1.56       30.02     31.23 o 
   3  10   8     1796.69     1814.64     52.84 o 
   4  10   8      440.25      465.37     37.45 o 
   5  10   8      856.96      737.21     41.26 o 
   6  10   8      816.23      859.88     58.95 o 
   7  10   8        7.62       62.87     32.41 o 
   8  10   8        4.71      -26.48     49.76 o 
   9  10   8        3.11        8.82     39.18 o 
  10  10   8      789.00      976.84     63.99 o 
  11  10   8        1.55       -0.52     47.80 o 
  12  10   8      137.93      158.99     58.55 o 
  13  10   8       48.09       15.44     49.13 o 
  14  10   8      104.71       34.83     79.54 o 
   1  11   8       11.53      -23.98     31.09 o 
   2  11   8       49.85       71.93     31.37 o 
   3  11   8        2.33       52.27     31.23 o 
   4  11   8      120.60      132.47     44.36 o 
   5  11   8       44.15       38.91     37.64 o 
   6  11   8       12.94       77.48     38.66 o 
   7  11   8      133.69      153.45     40.61 o 
   8  11   8      150.89      156.11     45.96 o 
   9  11   8      137.86      148.01     76.14 o 
  10  11   8       15.38       26.94     57.95 o 
  11  11   8      124.63      -62.97     69.94 o 
  12  11   8        5.89      -42.73     63.05 o 
   0  12   8      246.84      259.79     67.15 o 
   1  12   8      137.64        5.72     47.34 o 
   2  12   8      120.81       87.73     42.11 o 
   3  12   8       22.66      -25.45     45.00 o 
   4  12   8        0.01      -12.36     45.17 o 
   5  12   8        2.89       55.89     43.58 o 
   6  12   8      486.32      548.29     54.34 o 
   7  12   8        5.88       44.89     46.28 o 
   8  12   8       25.56       27.04     48.08 o 
   9  12   8        2.65       55.40     63.75 o 
   1  13   8       76.57       49.10     77.94 o 
   2  13   8       27.02       64.75     54.62 o 
   3  13   8        3.27       58.31     47.76 o 
   4  13   8      131.68      159.77     55.88 o 
   5  13   8        8.44       88.49     65.75 o 
   1   1   9      439.33      463.24     24.58 o 
   2   1   9     1764.32     1818.83     77.94 o 
   3   1   9     2082.58     2165.06     26.74 o 
   4   1   9      755.24      877.39     13.28 o 
   5   1   9     3604.49     3781.70     40.97 o 
   6   1   9      124.42      191.71     12.39 o 
   7   1   9       48.70       37.69     11.16 o 
   8   1   9      121.38      128.93     12.75 o 
   9   1   9       66.52       92.61     15.27 o 
  10   1   9      523.89      449.64     31.97 o 
  11   1   9       40.93       61.07     17.92 o 
  12   1   9        0.05       33.83     21.22 o 
  13   1   9      174.00      185.56     24.18 o 
  14   1   9       28.85       58.05     29.50 o 
  15   1   9       81.65       57.33     42.17 o 
  16   1   9       87.65       59.86     34.28 o 
  17   1   9      333.24      345.59     42.21 o 
  18   1   9      286.54      165.43     46.57 o 
  19   1   9      142.70      263.02    162.07 o 
  20   1   9      218.65      271.10     71.33 o 
   0   2   9       50.79       35.97     15.99 o 
   1   2   9      160.24      215.49     23.78 o 
   2   2   9     5334.80     5922.84    130.89 o 
   3   2   9      111.88      113.07     12.58 o 
   4   2   9      163.14      196.53      9.88 o 
   5   2   9        3.53        9.71     11.99 o 
   6   2   9      279.95      313.43     12.38 o 
   7   2   9      652.94      657.30     20.98 o 
   8   2   9        3.68       23.58     11.30 o 
   9   2   9       55.82       53.20     20.18 o 
  10   2   9       36.13       42.66     18.49 o 
  11   2   9      657.50      589.35     41.17 o 
  12   2   9      340.64      315.65     25.42 o 
  13   2   9        7.33       42.13     25.29 o 
  14   2   9      325.62      388.88     35.01 o 
  15   2   9      528.52      563.35     44.50 o 
  16   2   9      417.90      458.82     43.10 o 
  17   2   9      106.01      148.65     42.28 o 
  18   2   9      242.70      307.33     56.46 o 
  19   2   9      102.82       79.74     48.04 o 
  20   2   9       11.50      -63.85     63.85 o 
   1   3   9      223.89      298.68     21.38 o 
   2   3   9        5.77       11.19      6.65 o 
   3   3   9     1680.09     1751.54     22.47 o 
   4   3   9     2153.97     2238.90     28.78 o 
   5   3   9        6.24       17.02     11.79 o 
   6   3   9      139.64      146.47     12.28 o 
   7   3   9       35.28       29.98     11.30 o 
   8   3   9       72.60       74.84     15.27 o 
   9   3   9      660.19      680.85     24.47 o 
  10   3   9      521.82      523.80     24.59 o 
  11   3   9      125.09       94.41     22.33 o 
  12   3   9      277.00      301.55     39.57 o 
  13   3   9       23.86       29.90     26.90 o 
  14   3   9       51.74       58.93     67.95 o 
  15   3   9        4.93      -20.70     99.92 o 
  16   3   9      621.55      664.08     48.25 o 
  17   3   9      110.12      150.80     46.44 o 
  18   3   9      155.09       59.95     89.93 o 
  19   3   9        0.96       44.92     57.86 o 
   0   4   9     2031.28     1964.02     39.17 o 
   1   4   9      533.24      484.30     27.98 o 
   2   4   9      424.22      477.38     28.98 o 
   3   4   9      631.75      739.07     16.96 o 
   4   4   9        0.40       27.17     12.38 o 
   5   4   9      518.11      478.42     15.75 o 
   6   4   9      264.27      333.30     19.58 o 
   7   4   9       40.64       52.86     15.79 o 
   8   4   9      109.66      143.13     51.76 o 
   9   4   9      944.90      852.91     27.30 o 
  10   4   9      791.62      733.33     26.28 o 
  11   4   9        5.21      -10.64     47.76 o 
  12   4   9        3.14       26.55     23.98 o 
  13   4   9       84.10       71.99     58.15 o 
  14   4   9      325.60      256.63     43.96 o 
  15   4   9        6.31      -30.45     65.95 o 
  16   4   9      515.58      423.08     54.77 o 
  17   4   9      320.54      433.21     54.21 o 
  18   4   9        0.56        6.39     33.26 o 
  19   4   9      124.02      118.81     67.81 o 
   1   5   9       98.54      116.65     18.19 o 
   2   5   9        7.22       39.90     11.16 o 
   3   5   9       27.65       55.38     12.38 o 
   4   5   9      296.32      228.85     16.80 o 
   5   5   9      524.95      525.42     47.56 o 
   6   5   9        3.68      -19.78     19.78 o 
   7   5   9       34.32       43.26     16.95 o 
   8   5   9      402.03      411.97     22.84 o 
   9   5   9        8.46       15.38     21.34 o 
  10   5   9        3.82       17.70     22.92 o 
  11   5   9      546.09      530.57     30.70 o 
  12   5   9      351.76      317.46     35.05 o 
  13   5   9       47.65       35.97     33.91 o 
  14   5   9       47.25       55.28     35.24 o 
  15   5   9       20.67       35.28     47.05 o 
  16   5   9       73.16       51.20     77.94 o 
  17   5   9        0.25      -46.50     92.13 o 
  18   5   9        0.11       33.59     52.06 o 
   0   6   9     1999.50     2462.82     56.35 o 
   1   6   9       79.25      113.83     16.67 o 
   2   6   9      223.60      224.96     16.67 o 
   3   6   9        0.41       19.11     15.35 o 
   4   6   9      118.59       94.22     16.95 o 
   5   6   9      180.57      219.86     19.92 o 
   6   6   9        0.27      -12.85     33.97 o 
   7   6   9      106.97      114.18     18.19 o 
   8   6   9        0.41       23.89     33.77 o 
   9   6   9      101.45      178.45     29.78 o 
  10   6   9     1090.46      992.13     56.35 o 
  11   6   9       27.53        9.58     48.36 o 
  12   6   9       11.02       54.59     63.75 o 
  13   6   9       81.45      -18.49     65.75 o 
  14   6   9       58.91       87.82     42.05 o 
  15   6   9        0.00       43.80     71.94 o 
  16   6   9       20.24       78.78     46.16 o 
  17   6   9      295.15      403.88    210.23 o 
  18   6   9      107.51      113.19     67.90 o 
   1   7   9       19.47       45.96     17.59 o 
   2   7   9      373.97      417.99     26.98 o 
   3   7   9      756.21      879.32     26.42 o 
   4   7   9      412.49      431.24     22.18 o 
   5   7   9        0.10        7.91     19.64 o 
   6   7   9      168.06      129.34     27.58 o 
   7   7   9     1548.45     1579.96     93.32 o 
   8   7   9       14.13       -1.33     23.60 o 
   9   7   9       51.62       15.00     25.94 o 
  10   7   9       13.32       40.90     26.67 o 
  11   7   9      191.33      268.81     39.85 o 
  12   7   9       29.82      155.17     46.56 o 
  13   7   9        4.98       38.24     41.36 o 
  14   7   9       28.16       29.10     49.57 o 
  15   7   9        3.87        8.44     43.48 o 
  16   7   9        0.44       52.11     52.07 o 
  17   7   9        1.21       28.48     53.76 o 
   0   8   9      167.64      276.58     35.57 o 
   1   8   9      227.41      245.00     28.38 o 
   2   8   9      236.60      281.86     33.57 o 
   3   8   9      604.81      636.67     34.97 o 
   4   8   9       19.24       15.84     19.64 o 
   5   8   9      380.86      274.80     27.47 o 
   6   8   9       45.73       18.66     26.69 o 
   7   8   9      213.00      162.99     52.16 o 
   8   8   9       68.30      112.52     61.95 o 
   9   8   9        9.21      -29.45     29.45 o 
  10   8   9      359.05      327.59     38.37 o 
  11   8   9       53.48       86.52     43.01 o 
  12   8   9       31.48       54.15     76.14 o 
  13   8   9       12.66      158.27     50.29 o 
  14   8   9        0.14      -32.39     53.71 o 
  15   8   9        3.59      -42.91     42.91 o 
  16   8   9       28.67        2.45     79.74 o 
   1   9   9       58.98       19.84     28.40 o 
   2   9   9      720.13      704.16     36.71 o 
   3   9   9      230.01      265.42     42.97 o 
   4   9   9      319.93      339.35     32.03 o 
   5   9   9      211.99      169.38     28.11 o 
   6   9   9      344.61      325.02     39.97 o 
   7   9   9        3.88       41.61     30.99 o 
   8   9   9      294.20      335.86     47.56 o 
   9   9   9        0.24        3.07     40.12 o 
  10   9   9      151.35      180.56     66.15 o 
  11   9   9      194.72      193.83     46.14 o 
  12   9   9       21.84       32.49     88.13 o 
  13   9   9       84.16      107.74     61.95 o 
  14   9   9        7.78      117.62     50.64 o 
   0  10   9        8.76      -23.58     43.56 o 
   1  10   9      112.82      144.11     55.56 o 
   2  10   9       28.46        6.70     32.17 o 
   3  10   9        3.59       -3.98     28.40 o 
   4  10   9       22.73       73.74     30.81 o 
   5  10   9        3.59      -29.53     29.53 o 
   6  10   9        0.01       19.30     45.56 o 
   7  10   9       88.20      111.01     64.15 o 
   8  10   9       80.81       61.45     55.96 o 
   9  10   9        8.78       29.29     39.33 o 
  10  10   9       74.14      160.87    129.90 o 
  11  10   9       96.61       72.98     45.62 o 
  12  10   9       47.34      133.37     63.98 o 
  13  10   9        0.37       71.75     66.77 o 
   1  11   9       45.59       78.01     42.81 o 
   2  11   9        0.00       25.82     34.47 o 
   3  11   9      538.00      430.26     44.55 o 
   4  11   9       45.69       19.31     41.97 o 
   5  11   9      123.62      130.06     38.57 o 
   6  11   9       27.95       43.71     43.74 o 
   7  11   9      118.18      100.55     53.47 o 
   8  11   9       27.54       31.82     54.51 o 
   9  11   9      143.15      176.07     56.65 o 
  10  11   9       43.96       93.09     60.38 o 
  11  11   9       24.03       32.20     56.66 o 
   0  12   9        1.68       55.56     59.55 o 
   1  12   9       32.34      -47.96     47.96 o 
   2  12   9       62.34       24.30     77.74 o 
   3  12   9       72.01       13.74     44.17 o 
   4  12   9       99.73        4.70     47.06 o 
   5  12   9        6.54      -22.79     43.11 o 
   6  12   9       15.22      108.06     46.66 o 
   7  12   9      104.02      135.25     55.49 o 
   8  12   9       53.86       81.93     77.94 o 
   1  13   9       60.14       83.64     48.04 o 
   2  13   9        8.26       30.51    110.11 o 
   3  13   9       87.64      127.01     46.59 o 
   1   0  10     1335.09     1506.79     19.58 o 
   2   0  10     3932.35     4696.62     60.75 o 
   3   0  10     1454.55     1652.27     25.58 o 
   4   0  10      324.72      411.67     12.79 o 
   5   0  10       46.28       48.36     12.39 o 
   6   0  10        4.01        0.00     39.97 o 
   7   0  10        1.75       23.58     15.99 o 
   8   0  10       65.36       59.55     15.59 o 
   9   0  10      100.78       79.54     20.38 o 
  10   0  10      621.43      535.57     29.18 o 
  11   0  10     3315.55     3404.86     73.94 o 
  12   0  10        0.74      -23.58     27.58 o 
  13   0  10      484.65      456.43     40.37 o 
  14   0  10      255.83      263.79     43.17 o 
  15   0  10       77.00       19.98     44.36 o 
  16   0  10        2.81        4.00     48.76 o 
  17   0  10       26.91       48.36     59.95 o 
  18   0  10       62.26      -31.57     63.15 o 
  19   0  10      348.56      506.39     99.52 o 
   1   1  10        0.09       -2.40     11.99 o 
   2   1  10      254.48      287.50     10.17 o 
   3   1  10      933.05      884.97     17.07 o 
   4   1  10     8196.45     8308.66     77.04 o 
   5   1  10      292.78      232.39     12.39 o 
   6   1  10      229.95      266.51     12.39 o 
   7   1  10      232.31      310.95     14.13 o 
   8   1  10       29.68       22.44     29.98 o 
   9   1  10      137.92      100.50     13.85 o 
  10   1  10      439.05      398.63     21.22 o 
  11   1  10      564.06      497.28     23.67 o 
  12   1  10       20.11      -11.13     21.34 o 
  13   1  10      275.89      247.67     35.37 o 
  14   1  10        0.55       22.62     30.18 o 
  15   1  10        6.08       29.48     32.25 o 
  16   1  10        0.51      -33.99     39.56 o 
  17   1  10       17.61      -10.85     55.15 o 
  18   1  10       22.09       70.27     52.06 o 
  19   1  10        7.97       15.55     36.12 o 
   0   2  10      748.59      604.71     27.98 o 
   1   2  10      456.04      426.40     12.47 o 
   2   2  10      399.30      326.25     13.50 o 
   3   2  10     1010.53      990.84     37.97 o 
   4   2  10      389.54      508.05     11.39 o 
   5   2  10     1623.85     1455.76     31.37 o 
   6   2  10      226.96      207.09     18.78 o 
   7   2  10      240.00      224.04     26.38 o 
   8   2  10        3.65       10.66     17.87 o 
   9   2  10        5.03       -6.36     15.79 o 
  10   2  10     1928.46     1732.61     35.28 o 
  11   2  10      124.24      118.04     19.10 o 
  12   2  10        7.14      -11.76     22.92 o 
  13   2  10        0.68      -12.03     50.16 o 
  14   2  10       11.94      -35.12     60.35 o 
  15   2  10      172.07       96.29     47.96 o 
  16   2  10      148.24      119.63     39.55 o 
  17   2  10       11.36       53.76     39.57 o 
  18   2  10      151.13      162.87     64.35 o 
  19   2  10      215.91      197.29     60.02 o 
   1   3  10      184.14      200.64      5.09 o 
   2   3  10      105.40      132.55     12.20 o 
   3   3  10       13.19       26.61      6.58 o 
   4   3  10        1.74       37.99     10.19 o 
   5   3  10      181.90      194.44     10.47 o 
   6   3  10       16.41       29.80     12.48 o 
   7   3  10        0.59       19.37     12.67 o 
   8   3  10      249.62      175.23     15.97 o 
   9   3  10       45.48       21.00     15.46 o 
  10   3  10       10.50        0.00     19.50 o 
  11   3  10      472.42      446.58     39.97 o 
  12   3  10       47.53       54.58     33.77 o 
  13   3  10       33.99        0.00     43.96 o 
  14   3  10       80.48       95.63     31.68 o 
  15   3  10      324.46      358.33     54.92 o 
  16   3  10        1.30       37.80     39.55 o 
  17   3  10      298.66      251.57     51.79 o 
  18   3  10       60.14      121.67     62.60 o 
  19   3  10      163.53       69.37     54.51 o 
   0   4  10     2316.26     2083.52     40.37 o 
   1   4  10      271.06      269.45     15.59 o 
   2   4  10       68.19      128.86     12.19 o 
   3   4  10      921.52     1005.15     19.92 o 
   4   4  10     1055.12     1013.93     21.22 o 
   5   4  10       43.91       69.67     21.98 o 
   6   4  10      189.55      158.54     13.99 o 
   7   4  10       74.23       29.42     31.77 o 
   8   4  10      280.12      254.34     19.39 o 
   9   4  10      493.77      412.95     25.78 o 
  10   4  10        2.62      -17.83     19.64 o 
  11   4  10      107.69      133.09     26.20 o 
  12   4  10       21.54       36.60     33.97 o 
  13   4  10       13.68        4.57     37.77 o 
  14   4  10      611.61      619.31     41.12 o 
  15   4  10      304.88      323.46     83.53 o 
  16   4  10      110.28       49.51     42.05 o 
  17   4  10       89.63       89.85     43.97 o 
  18   4  10        6.47       65.77     49.65 o 
   1   5  10      218.39      215.60     13.79 o 
   2   5  10      336.47      302.77     21.98 o 
   3   5  10       49.19       65.65     13.99 o 
   4   5  10      449.11      446.84     17.86 o 
   5   5  10      380.15      467.45     19.36 o 
   6   5  10      125.49      142.27     30.38 o 
   7   5  10      246.52      265.40     35.37 o 
   8   5  10     1734.85     1655.39     67.15 o 
   9   5  10        0.66       18.19     22.18 o 
  10   5  10      750.72      675.06     31.50 o 
  11   5  10        0.07       -5.11     57.95 o 
  12   5  10      243.18      178.15     31.28 o 
  13   5  10       11.29      -15.99     32.41 o 
  14   5  10      781.46      898.00     59.84 o 
  15   5  10        1.97       40.60     50.41 o 
  16   5  10      147.40      250.35     46.42 o 
  17   5  10      197.25      204.47     53.69 o 
  18   5  10      989.89      939.52    257.59 o 
   0   6  10     3407.88     3031.96     62.75 o 
   1   6  10      180.20      190.65     18.42 o 
   2   6  10      273.46      305.25     49.56 o 
   3   6  10      331.90      391.01     21.38 o 
   4   6  10      263.67      254.40     25.98 o 
   5   6  10       28.77       34.17     16.96 o 
   6   6  10      102.42       99.17     18.14 o 
   7   6  10      244.23      255.31     24.18 o 
   8   6  10       22.92       57.59     26.18 o 
   9   6  10      439.31      559.86     42.77 o 
  10   6  10       34.38       59.31     29.07 o 
  11   6  10       42.75       56.80     29.41 o 
  12   6  10     1306.52     1367.91     60.43 o 
  13   6  10       50.94      145.40     59.55 o 
  14   6  10       46.62       38.43     75.94 o 
  15   6  10      159.93      157.99     45.77 o 
  16   6  10       71.80       64.02     46.49 o 
  17   6  10        6.06       46.87     65.14 o 
   1   7  10       81.49       38.52     23.78 o 
   2   7  10      424.37      371.09     43.76 o 
   3   7  10       83.79      104.24     32.17 o 
   4   7  10       25.84       17.43     18.27 o 
   5   7  10       18.84       41.89     19.98 o 
   6   7  10       22.98        6.00     19.78 o 
   7   7  10       74.19       90.12     23.66 o 
   8   7  10       47.68       79.90     28.26 o 
   9   7  10       25.63       71.35     28.02 o 
  10   7  10       45.94       65.47     37.92 o 
  11   7  10      176.31      191.85     39.32 o 
  12   7  10       25.52       97.61     44.84 o 
  13   7  10        3.28      -12.90     43.27 o 
  14   7  10       75.92      168.25     45.52 o 
  15   7  10       91.87      140.48     83.33 o 
  16   7  10       36.09       19.46     53.31 o 
   0   8  10      671.82      763.39     38.37 o 
   1   8  10      485.90      407.49     22.43 o 
   2   8  10      122.43       79.54     19.78 o 
   3   8  10       24.33        4.75     51.76 o 
   4   8  10     2620.36     2494.74     75.74 o 
   5   8  10      412.49      497.85     32.88 o 
   6   8  10        0.17       13.95     22.75 o 
   7   8  10       20.39       38.10     26.74 o 
   8   8  10      248.49      255.15     29.25 o 
   9   8  10        6.19        3.94     60.15 o 
  10   8  10        5.05      -19.61     93.52 o 
  11   8  10       67.96       70.14     40.43 o 
  12   8  10      111.01       98.43     46.67 o 
  13   8  10       81.86       31.25     45.98 o 
  14   8  10       50.72       23.84     71.54 o 
  15   8  10      131.35      191.09     60.43 o 
   1   9  10        0.15       29.15     43.96 o 
   2   9  10      151.72      144.28     27.98 o 
   3   9  10      376.69      271.40     29.36 o 
   4   9  10       20.49       60.35     31.97 o 
   5   9  10       27.68       53.96     41.97 o 
   6   9  10       32.58       65.52     35.77 o 
   7   9  10        7.95       -7.52     34.86 o 
   8   9  10       99.37      182.86     61.95 o 
   9   9  10       89.63       83.40     36.91 o 
  10   9  10       76.33       49.02     47.06 o 
  11   9  10      186.22      246.94     47.24 o 
  12   9  10      130.77       44.45     60.64 o 
  13   9  10       50.13       93.45    135.89 o 
  14   9  10        0.34      -31.13     66.52 o 
   0  10  10      471.27      467.62     49.16 o 
   1  10  10      290.84      281.52     34.57 o 
   2  10  10      529.00      508.91     36.92 o 
   3  10  10        9.89       69.57     39.18 o 
   4  10  10        3.64        4.27     34.07 o 
   5  10  10       19.63       12.14     32.60 o 
   6  10  10      563.12      449.46     40.49 o 
   7  10  10        0.01      119.19    115.91 o 
   8  10  10       31.87       23.98     40.80 o 
   9  10  10       29.19       30.05     43.48 o 
  10  10  10        0.10      -45.28     45.28 o 
  11  10  10       16.66       65.03     59.11 o 
  12  10  10      213.84      150.23     58.57 o 
   1  11  10       33.47       95.92     53.96 o 
   2  11  10       85.75       84.93     73.54 o 
   3  11  10      148.68      116.12     37.66 o 
   4  11  10      103.98      221.60     43.33 o 
   5  11  10        7.50       -3.97     67.75 o 
   6  11  10        1.26      -37.08     41.16 o 
   7  11  10        0.22      -24.80     45.21 o 
   8  11  10        9.28       44.05     59.75 o 
   9  11  10       93.89       47.86     49.98 o 
  10  11  10        0.51      -27.83     49.97 o 
   0  12  10       44.14       79.54     67.55 o 
   1  12  10       11.17       33.78     39.44 o 
   2  12  10       32.73       71.22     48.81 o 
   3  12  10      114.10      122.41     48.81 o 
   4  12  10        6.30       26.57     72.14 o 
   5  12  10      209.63      384.70     81.33 o 
   6  12  10       49.07       57.70     71.94 o 
   7  12  10       24.33       -5.61     51.96 o 
   1   1  11      215.77      228.20      8.05 o 
   2   1  11      106.37      149.69     10.08 o 
   3   1  11     1439.02     1708.12     28.80 o 
   4   1  11      554.67      576.12     38.17 o 
   5   1  11     1414.65     1292.33     43.17 o 
   6   1  11     1884.95     2106.20     30.56 o 
   7   1  11      703.39      781.48     18.67 o 
   8   1  11       36.65       45.90     12.58 o 
   9   1  11      122.80      119.94     14.55 o 
  10   1  11       10.49       50.46     16.26 o 
  11   1  11        3.13       -4.03     32.17 o 
  12   1  11        0.00      -14.58     23.98 o 
  13   1  11      813.33      882.89     42.46 o 
  14   1  11        2.93       75.08     41.57 o 
  15   1  11       88.10      133.73     47.79 o 
  16   1  11       12.13      -49.24     49.24 o 
  17   1  11        8.73      -42.22     50.38 o 
  18   1  11       10.07       25.74     43.76 o 
  19   1  11        3.56      -10.59     62.01 o 
   0   2  11      646.97      695.04     33.17 o 
   1   2  11        2.18        9.99      6.00 o 
   2   2  11       42.13       59.78     11.16 o 
   3   2  11      331.05      315.75     16.22 o 
   4   2  11      234.59      226.98     12.26 o 
   5   2  11       75.31       99.52      6.42 o 
   6   2  11      968.92     1042.48     18.60 o 
   7   2  11      165.04      216.95     15.74 o 
   8   2  11       33.81       35.97     19.78 o 
   9   2  11     1325.20     1278.93     29.19 o 
  10   2  11      278.69      290.28     20.49 o 
  11   2  11       14.02       46.28     20.99 o 
  12   2  11        3.22       -2.08     25.29 o 
  13   2  11      330.74      373.34     62.15 o 
  14   2  11      143.01      113.20     35.45 o 
  15   2  11        0.84        5.89     36.88 o 
  16   2  11       32.15      -44.18     52.76 o 
  17   2  11      134.99       72.80     55.88 o 
  18   2  11       23.93      156.26     62.82 o 
  19   2  11       13.72       51.47     57.60 o 
   1   3  11       16.40       51.08     13.99 o 
   2   3  11      171.21      141.54     12.83 o 
   3   3  11     1286.62     1375.48     25.83 o 
   4   3  11        2.40       21.78      5.65 o 
   5   3  11     1188.74     1279.93     20.60 o 
   6   3  11     2385.23     2365.58     79.54 o 
   7   3  11      185.78      178.24     54.16 o 
   8   3  11     1775.10     1719.23     31.35 o 
   9   3  11     1723.77     1845.61     35.37 o 
  10   3  11       40.54       37.32     19.78 o 
  11   3  11      193.73      198.57     21.60 o 
  12   3  11      386.47      368.30     44.16 o 
  13   3  11      190.86      195.14     35.15 o 
  14   3  11      337.97      352.27     43.04 o 
  15   3  11        2.19      -40.93     40.93 o 
  16   3  11       61.62      133.09     49.40 o 
  17   3  11      131.07       59.65     73.94 o 
  18   3  11        0.18       78.95     54.45 o 
   0   4  11       36.28       39.97     11.99 o 
   1   4  11        6.57       21.81      8.33 o 
   2   4  11      305.24      302.32     10.88 o 
   3   4  11       68.50       75.74     13.99 o 
   4   4  11     1203.91     1136.42     33.97 o 
   5   4  11      900.95      961.27     18.89 o 
   6   4  11        9.16       17.70     17.79 o 
   7   4  11     1379.39     1389.72     51.96 o 
   8   4  11      393.71      422.77     44.56 o 
   9   4  11      371.04      357.46     22.38 o 
  10   4  11        0.87       23.56     19.27 o 
  11   4  11      151.66      231.73     26.29 o 
  12   4  11      192.32      215.43     44.36 o 
  13   4  11      245.42      324.12     42.37 o 
  14   4  11      103.45      109.67     38.04 o 
  15   4  11      159.41       95.92     43.71 o 
  16   4  11      424.91      481.35     99.72 o 
  17   4  11       96.99       86.10     51.94 o 
  18   4  11        0.03       71.81     62.03 o 
   1   5  11      494.16      478.14     18.47 o 
   2   5  11     1646.58     1582.53     30.10 o 
   3   5  11       94.03      106.59     12.77 o 
   4   5  11       88.87      186.49     20.38 o 
   5   5  11      506.22      468.69     18.31 o 
   6   5  11      709.43      777.77     21.11 o 
   7   5  11       53.79      109.63     16.56 o 
   8   5  11       33.19        9.85     17.79 o 
   9   5  11      103.23      105.59     36.37 o 
  10   5  11       16.86       11.39     23.42 o 
  11   5  11      219.01      205.36     32.26 o 
  12   5  11      348.28      346.10     40.33 o 
  13   5  11        3.95       -0.81     34.86 o 
  14   5  11        2.01       65.61     40.43 o 
  15   5  11       11.24       -1.74     57.75 o 
  16   5  11       14.65      -70.03    107.31 o 
  17   5  11        0.03       73.80     53.83 o 
   0   6  11     6881.64     6985.18    116.31 o 
   1   6  11      538.73      522.18     20.35 o 
   2   6  11      746.97      830.93     23.17 o 
   3   6  11     2338.36     2191.68     37.73 o 
   4   6  11       21.85       38.82     33.97 o 
   5   6  11       93.99      126.20     18.38 o 
   6   6  11       36.99       51.96     18.14 o 
   7   6  11      235.56      251.51     31.17 o 
   8   6  11       65.94       54.69     27.78 o 
   9   6  11       60.58       26.23     25.16 o 
  10   6  11       18.21       54.97     33.38 o 
  11   6  11       20.31       13.59     37.95 o 
  12   6  11        1.56      -23.52     37.95 o 
  13   6  11       52.49       57.24     39.38 o 
  14   6  11      176.99      161.34     46.20 o 
  15   6  11        0.19      -39.67     53.76 o 
  16   6  11        7.07      -42.09     75.74 o 
  17   6  11        5.05       45.69     83.70 o 
   1   7  11       24.24       53.91     15.25 o 
   2   7  11     2129.04     2100.77     40.98 o 
   3   7  11      584.09      631.01     29.98 o 
   4   7  11      288.47      163.46     22.33 o 
   5   7  11       73.30       20.65     20.88 o 
   6   7  11      106.45      128.29     27.58 o 
   7   7  11      776.97      659.13     31.98 o 
   8   7  11        6.65       21.28     38.45 o 
   9   7  11        8.74       36.91     39.97 o 
  10   7  11      363.62      364.63     38.87 o 
  11   7  11      636.71      646.93     98.92 o 
  12   7  11       19.69       33.93     36.30 o 
  13   7  11      132.02       86.14     65.75 o 
  14   7  11        2.20       59.01     49.74 o 
  15   7  11        0.00      111.29    113.91 o 
  16   7  11       21.46       28.90     62.32 o 
   0   8  11       13.72       28.38     32.37 o 
   1   8  11        1.50        4.03     32.17 o 
   2   8  11        2.74       -4.00     27.58 o 
   3   8  11      197.92      209.80     27.06 o 
   4   8  11      198.77      135.74     23.82 o 
   5   8  11       28.63        1.91     28.40 o 
   6   8  11        6.46       49.89     27.76 o 
   7   8  11      184.89      236.90     34.07 o 
   8   8  11      319.56      315.21     40.61 o 
   9   8  11       27.07       48.57     40.33 o 
  10   8  11       11.24        0.88     37.74 o 
  11   8  11       73.76      114.60     52.48 o 
  12   8  11       33.30       86.47     59.06 o 
  13   8  11      190.04      251.95     53.76 o 
  14   8  11       66.19       57.21     68.15 o 
  15   8  11        4.49        1.80     81.96 o 
   1   9  11      287.09      256.67     81.93 o 
   2   9  11      107.98      150.74     96.12 o 
   3   9  11       91.32       78.84     33.77 o 
   4   9  11      316.42      360.94     33.32 o 
   5   9  11       42.06       80.98     35.58 o 
   6   9  11      557.17      624.18     44.55 o 
   7   9  11       39.60       84.89     37.54 o 
   8   9  11        4.01        4.05     39.44 o 
   9   9  11       10.01      -29.56     43.38 o 
  10   9  11       77.38       85.37     45.05 o 
  11   9  11      198.99      227.08     54.12 o 
  12   9  11       12.80       41.52     52.10 o 
  13   9  11       26.17      -25.23     37.97 o 
   0  10  11       49.24      103.52     55.16 o 
   1  10  11       23.43       57.49     43.45 o 
   2  10  11      111.59      213.43     45.64 o 
   3  10  11       11.84       16.22     45.96 o 
   4  10  11      262.00      192.44     42.22 o 
   5  10  11      148.01      124.19     46.85 o 
   6  10  11       28.22      -11.20     38.10 o 
   7  10  11      497.88      429.52     45.89 o 
   8  10  11       16.00       35.71     45.08 o 
   9  10  11      173.78      305.20     55.69 o 
  10  10  11       90.28      175.79     47.24 o 
  11  10  11       19.20      102.26     81.53 o 
   1  11  11       33.20      -15.27     72.14 o 
   2  11  11        8.14      -50.44     55.76 o 
   3  11  11       99.28       -7.08     38.10 o 
   4  11  11      100.28       13.33     63.95 o 
   5  11  11       10.98       25.26     40.87 o 
   6  11  11       39.45      132.83     47.06 o 
   7  11  11      339.94      369.47     49.81 o 
   8  11  11        3.71       46.86     45.00 o 
   9  11  11       19.77       60.29     67.75 o 
   0  12  11        0.92      -15.99     63.55 o 
   1  12  11       29.10        5.46     42.05 o 
   2  12  11        2.42      -31.24     44.78 o 
   3  12  11        8.42      -10.79     43.88 o 
   4  12  11       10.26       32.23     47.68 o 
   5  12  11       20.91       43.55     46.08 o 
   0   0  12     5887.75     7123.07    106.71 o 
   1   0  12     1050.47     1458.03     33.97 o 
   2   0  12       14.01       39.97     19.98 o 
   3   0  12       54.11       79.54     15.59 o 
   4   0  12      250.59      167.87      7.99 o 
   5   0  12      657.04      629.89     19.18 o 
   6   0  12        1.06        7.99     12.39 o 
   7   0  12      700.42      661.87     22.78 o 
   8   0  12     1583.84     1511.58     34.37 o 
   9   0  12     1663.17     1704.23     41.57 o 
  10   0  12       46.82       43.96     24.38 o 
  11   0  12      486.23      419.66     38.77 o 
  12   0  12      110.18       71.94     27.98 o 
  13   0  12     1185.34     1161.07     68.74 o 
  14   0  12      208.60      215.03     48.36 o 
  15   0  12      204.03      268.18     59.95 o 
  16   0  12       61.87       11.99     52.36 o 
  17   0  12      547.98      595.52    107.91 o 
  18   0  12       18.64       11.99     92.33 o 
   1   1  12      992.77     1180.47     20.81 o 
   2   1  12     4322.25     4946.86     56.66 o 
   3   1  12      184.55      210.55     12.79 o 
   4   1  12      206.54      218.40     12.96 o 
   5   1  12      426.50      409.55     10.83 o 
   6   1  12      895.32     1228.82     66.15 o 
   7   1  12     1771.97     1970.32     50.36 o 
   8   1  12      333.77      543.49     17.70 o 
   9   1  12      178.01      159.84     27.58 o 
  10   1  12      511.87      406.87     21.39 o 
  11   1  12     1828.55     1796.11     44.99 o 
  12   1  12        0.01       27.49     26.57 o 
  13   1  12      323.87      377.36     39.55 o 
  14   1  12       94.89      155.30     58.55 o 
  15   1  12       64.47      118.52     47.15 o 
  16   1  12        0.07       38.22     44.17 o 
  17   1  12       94.88      119.04     51.77 o 
  18   1  12      184.23      138.71    123.70 o 
   0   2  12     1001.58     1541.16     49.56 o 
   1   2  12        3.84       38.46     12.48 o 
   2   2  12      842.74      782.79     18.67 o 
   3   2  12        0.04       40.15     29.78 o 
   4   2  12     3027.14     3455.70     46.48 o 
   5   2  12      763.28      764.33     36.77 o 
   6   2  12      211.16      175.29     17.59 o 
   7   2  12      157.21      108.61     15.99 o 
   8   2  12       16.17      -17.87     17.87 o 
   9   2  12     1169.20     1215.49     29.36 o 
  10   2  12      212.18      220.07     19.65 o 
  11   2  12      189.78      158.65     21.34 o 
  12   2  12        1.47        7.87     28.40 o 
  13   2  12     1783.82     1789.44     67.72 o 
  14   2  12      156.48      197.91     46.84 o 
  15   2  12       12.99       78.37     50.74 o 
  16   2  12       74.42       94.60    109.71 o 
  17   2  12        1.50       65.07     53.08 o 
  18   2  12       42.10      102.84     81.53 o 
   1   3  12      322.09      354.34     11.07 o 
   2   3  12      480.34      635.75     18.98 o 
   3   3  12      211.97      219.17     14.39 o 
   4   3  12      410.58      389.65     16.65 o 
   5   3  12      220.90      207.61     16.76 o 
   6   3  12     1755.34     2040.43     42.77 o 
   7   3  12       35.81       51.02     13.93 o 
   8   3  12      543.62      578.96     46.16 o 
   9   3  12      129.05      158.00     14.88 o 
  10   3  12       83.30      107.01     36.37 o 
  11   3  12      215.44      181.80     26.45 o 
  12   3  12        1.89       22.10     30.56 o 
  13   3  12      633.82      799.57     72.54 o 
  14   3  12        0.15       74.04     45.87 o 
  15   3  12        0.05      -20.46     41.19 o 
  16   3  12       39.51       64.80     48.98 o 
  17   3  12      194.50       98.25     50.73 o 
  18   3  12      445.24      296.52     99.32 o 
   0   4  12      205.81      204.24     12.79 o 
   1   4  12      465.67      397.59     21.38 o 
   2   4  12     1517.76     1512.25     30.73 o 
   3   4  12       93.75       91.76     43.96 o 
   4   4  12     1327.67     1473.57     22.02 o 
   5   4  12     2094.38     2134.33     34.99 o 
   6   4  12      150.52      182.47     13.85 o 
   7   4  12       47.22       30.69     14.33 o 
   8   4  12       30.22       58.79     47.76 o 
   9   4  12      147.29      133.14     27.78 o 
  10   4  12       74.39       73.36     22.28 o 
  11   4  12      595.14      586.75     82.13 o 
  12   4  12      191.97      191.98     32.78 o 
  13   4  12      252.08      266.08     44.55 o 
  14   4  12      120.64      118.77     43.89 o 
  15   4  12       72.21       41.61     88.13 o 
  16   4  12       63.96       42.54     43.58 o 
  17   4  12      163.32      119.06     60.75 o 
   1   5  12       14.72       25.69     17.99 o 
   2   5  12     1320.47     1353.81     26.28 o 
   3   5  12     1556.19     1536.68     39.77 o 
   4   5  12     1262.85     1209.54     35.17 o 
   5   5  12     1525.06     1516.20     29.41 o 
   6   5  12      312.46      408.58     18.31 o 
   7   5  12     1711.24     1629.02     34.19 o 
   8   5  12       98.08      121.94     22.18 o 
   9   5  12       43.97       98.10     29.25 o 
  10   5  12        4.53       15.49     29.61 o 
  11   5  12       47.39       29.37     31.68 o 
  12   5  12      156.59      147.69     36.30 o 
  13   5  12        5.52       14.15     36.52 o 
  14   5  12      170.46      157.29     44.17 o 
  15   5  12       71.08      129.30     65.60 o 
  16   5  12       33.30       58.52     67.26 o 
  17   5  12        0.40      -56.64     56.64 o 
   0   6  12      739.34      820.14     36.37 o 
   1   6  12      610.13      589.01     20.54 o 
   2   6  12       45.47       47.12     15.25 o 
   3   6  12      137.77      154.69     19.98 o 
   4   6  12       28.79       19.15     15.46 o 
   5   6  12      223.36      199.26     36.37 o 
   6   6  12       26.13       25.98     16.26 o 
   7   6  12       91.05       73.80     22.75 o 
   8   6  12       24.96       36.72     32.60 o 
   9   6  12      260.05      215.03     39.04 o 
  10   6  12      164.70      118.83     40.24 o 
  11   6  12       22.03       45.75     37.55 o 
  12   6  12      198.07      198.69     43.38 o 
  13   6  12        0.00       -1.47     34.55 o 
  14   6  12        5.61      -28.87     51.57 o 
  15   6  12        4.27       12.16     55.15 o 
  16   6  12       55.71       75.40     56.47 o 
   1   7  12        4.88        4.00     18.49 o 
   2   7  12       21.80       53.01     18.49 o 
   3   7  12       75.63      129.96     21.98 o 
   4   7  12       15.69       -6.69     18.10 o 
   5   7  12      308.97      446.22     29.47 o 
   6   7  12       45.74       90.60     47.76 o 
   7   7  12      134.41      116.16     27.98 o 
   8   7  12      621.09      676.04     63.55 o 
   9   7  12        0.73       -4.61     36.70 o 
  10   7  12      169.60      294.08    138.49 o 
  11   7  12        0.21       25.21     54.69 o 
  12   7  12      150.80      240.86     56.55 o 
  13   7  12       11.75      134.35     68.25 o 
  14   7  12       55.68       33.99     95.72 o 
  15   7  12        0.81      -23.58     58.85 o 
   0   8  12      259.70      259.79     40.77 o 
   1   8  12      176.13      164.14     57.75 o 
   2   8  12      793.03      774.03     36.25 o 
   3   8  12      515.49      473.48     32.88 o 
   4   8  12       30.75       74.13     28.02 o 
   5   8  12      158.58      206.27     55.96 o 
   6   8  12       36.46       -1.98     31.15 o 
   7   8  12        0.03      -41.77     41.77 o 
   8   8  12      368.29      422.73     49.76 o 
   9   8  12      136.55      165.86     41.47 o 
  10   8  12      335.60      482.42     68.74 o 
  11   8  12        7.17      -14.80     63.95 o 
  12   8  12       69.26       38.00     59.47 o 
  13   8  12        0.03      -53.48     94.12 o 
  14   8  12       36.16       66.30     58.02 o 
   1   9  12      343.70      407.29     87.93 o 
   2   9  12       38.43       95.06     34.17 o 
   3   9  12      221.73      255.53     33.45 o 
   4   9  12      161.77      148.25     54.36 o 
   5   9  12      223.36      191.09     39.26 o 
   6   9  12       10.36       -9.97     33.91 o 
   7   9  12       56.93       46.24     40.49 o 
   8   9  12       24.09       92.02     80.14 o 
   9   9  12      386.22      445.01    110.11 o 
  10   9  12       22.50       30.01     42.53 o 
  11   9  12        1.91       -9.55     47.51 o 
  12   9  12        2.32       28.17    129.70 o 
   0  10  12       33.73       79.54     59.55 o 
   1  10  12       19.19       42.84     48.16 o 
   2  10  12       25.01       10.77     30.60 o 
   3  10  12      228.96      266.74     45.07 o 
   4  10  12      397.18      375.73     93.72 o 
   5  10  12      980.53     1011.39     56.80 o 
   6  10  12       18.72       20.04     41.83 o 
   7  10  12       42.79       25.57     38.20 o 
   8  10  12       24.24       59.95     39.91 o 
   9  10  12      219.11      249.19     57.35 o 
  10  10  12        5.70       67.54     77.94 o 
   1  11  12        0.40      -41.16     41.16 o 
   2  11  12       20.99       -3.60     50.16 o 
   3  11  12       78.58       87.77     37.74 o 
   4  11  12      152.43      103.16     36.65 o 
   5  11  12        0.95       35.02     43.83 o 
   6  11  12       13.51       21.35     69.94 o 
   7  11  12        4.14       29.93     38.10 o 
   8  11  12       12.92      -53.13     66.15 o 
   0  12  12       60.31      127.90     71.54 o 
   1  12  12       24.35       85.84     42.25 o 
   2  12  12        0.12      -25.68     40.70 o 
   3  12  12       25.26      -25.26     40.87 o 
   1   1  13       23.41       30.20      9.59 o 
   2   1  13      255.31      234.51     19.58 o 
   3   1  13      581.21      611.99     14.97 o 
   4   1  13        0.01       30.47      9.38 o 
   5   1  13      741.89      789.63     19.59 o 
   6   1  13     1345.96     1506.79     24.30 o 
   7   1  13      250.77      273.60     25.98 o 
   8   1  13      879.70      905.70     21.81 o 
   9   1  13      131.73      152.21     15.27 o 
  10   1  13       28.19       32.40     41.77 o 
  11   1  13       43.19       49.76     78.14 o 
  12   1  13       49.73      173.05     64.35 o 
  13   1  13      252.56      357.82     74.74 o 
  14   1  13      263.78      292.19     43.77 o 
  15   1  13      118.01       75.11     41.91 o 
  16   1  13      150.54       80.19     47.80 o 
  17   1  13        5.75       19.78     60.04 o 
  18   1  13        6.58      -58.26     58.26 o 
   0   2  13      221.72      139.89     19.58 o 
   1   2  13       41.82       53.55     15.42 o 
   2   2  13      339.12      331.08     23.78 o 
   3   2  13       10.21       31.67     25.78 o 
   4   2  13      919.62      793.55     24.78 o 
   5   2  13       71.19       55.38     12.38 o 
   6   2  13      673.19      727.91     22.38 o 
   7   2  13      155.28      140.20      9.59 o 
   8   2  13       79.93       54.62     15.99 o 
   9   2  13      539.96      521.81     45.36 o 
  10   2  13        1.43       -3.32     17.73 o 
  11   2  13       79.15      112.43     30.81 o 
  12   2  13       66.80      -31.13     34.07 o 
  13   2  13        4.35       94.97     49.96 o 
  14   2  13      108.68      123.84     47.91 o 
  15   2  13      125.52      141.68     52.49 o 
  16   2  13      100.01       73.07     64.38 o 
  17   2  13       19.04       11.97     59.55 o 
   1   3  13      283.31      285.24     40.17 o 
   2   3  13       49.90       41.08     17.99 o 
   3   3  13       25.42       49.86     13.30 o 
   4   3  13      953.02      890.32     36.17 o 
   5   3  13      461.06      372.54     27.18 o 
   6   3  13      437.15      436.83     23.98 o 
   7   3  13      282.05      255.29     27.78 o 
   8   3  13      159.93      222.01     14.82 o 
   9   3  13      802.69      824.74     27.94 o 
  10   3  13        0.96       31.07     49.76 o 
  11   3  13        9.94       23.63     35.77 o 
  12   3  13      220.06      241.17     36.65 o 
  13   3  13      258.23      274.86     58.35 o 
  14   3  13       29.02       74.16     44.36 o 
  15   3  13       34.11      -19.48     52.34 o 
  16   3  13        0.00      -31.84     62.15 o 
  17   3  13      177.92      281.08     59.81 o 
   0   4  13       41.03      -19.98     27.98 o 
   1   4  13      220.08      239.77     11.16 o 
   2   4  13      893.86      878.73     23.52 o 
   3   4  13      934.17      926.60     28.98 o 
   4   4  13       11.24        2.00     17.99 o 
   5   4  13        3.77       22.69     15.25 o 
   6   4  13      178.35      200.75      9.99 o 
   7   4  13        6.01        7.51     12.58 o 
   8   4  13      101.90       80.01     20.18 o 
   9   4  13       93.21       46.40     21.22 o 
  10   4  13     1139.34     1285.55     51.04 o 
  11   4  13       21.48       23.55     43.56 o 
  12   4  13       16.53       33.33     39.26 o 
  13   4  13       39.33       32.90     43.76 o 
  14   4  13      129.34      127.31     73.34 o 
  15   4  13      111.61       54.36     53.62 o 
  16   4  13        1.66       33.86     86.13 o 
  17   4  13      110.31      170.07     80.14 o 
   1   5  13      354.74      413.47     14.55 o 
   2   5  13      382.89      280.98      9.78 o 
   3   5  13      317.32      273.52     11.59 o 
   4   5  13      240.98      312.22     35.57 o 
   5   5  13      344.60      312.14     23.18 o 
   6   5  13       15.67       20.27     14.84 o 
   7   5  13       35.55        6.19     15.46 o 
   8   5  13      738.45      729.09     80.54 o 
   9   5  13       90.18      111.30     29.13 o 
  10   5  13       94.07      157.08     32.52 o 
  11   5  13       20.03       64.91     42.05 o 
  12   5  13       36.75       33.01     44.17 o 
  13   5  13       45.84       53.73     50.65 o 
  14   5  13       18.43       44.24     51.76 o 
  15   5  13       99.03       43.47     50.22 o 
  16   5  13        3.05      -26.39     54.23 o 
   0   6  13     2839.17     2874.09     81.53 o 
   1   6  13     1006.90      986.82     27.78 o 
   2   6  13       41.83       45.96     14.13 o 
   3   6  13      399.72      425.30     44.16 o 
   4   6  13       62.17       23.38     51.76 o 
   5   6  13      449.34      425.66     76.34 o 
   6   6  13      100.60      137.05     19.76 o 
   7   6  13       45.32       10.92     35.97 o 
   8   6  13       39.07       75.33     79.74 o 
   9   6  13      349.99      378.93     60.75 o 
  10   6  13        1.85       28.79     36.70 o 
  11   6  13      279.99      366.10     57.50 o 
  12   6  13      118.20       71.21     47.84 o 
  13   6  13       26.99       84.78     54.21 o 
  14   6  13      351.45      343.53     66.04 o 
  15   6  13        0.48      -51.16     51.16 o 
   1   7  13      960.69      942.58     60.35 o 
   2   7  13        7.73       82.04     26.45 o 
   3   7  13      795.12      724.03     39.21 o 
   4   7  13      110.93      133.13     26.62 o 
   5   7  13        0.68       28.25     24.22 o 
   6   7  13      352.96      420.28     44.56 o 
   7   7  13       29.14       90.44     31.97 o 
   8   7  13      181.65      151.76     37.55 o 
   9   7  13       86.94       18.22     31.88 o 
  10   7  13      108.94      176.24     42.28 o 
  11   7  13        0.07       83.36     54.10 o 
  12   7  13      195.74      320.71     81.93 o 
  13   7  13       99.85       62.85    161.87 o 
  14   7  13       30.30      -15.14     53.14 o 
   0   8  13        0.07       23.58     43.56 o 
   1   8  13      888.02      897.84     77.54 o 
   2   8  13        6.41       30.46     51.56 o 
   3   8  13      128.29      148.25     38.37 o 
   4   8  13        3.37       32.89     87.73 o 
   5   8  13      335.04      346.37     83.33 o 
   6   8  13        9.82      -30.95     45.96 o 
   7   8  13       23.55       79.14     41.97 o 
   8   8  13      102.30      118.51     39.20 o 
   9   8  13       53.53       25.96     32.82 o 
  10   8  13       70.51      101.60     38.23 o 
  11   8  13      148.00      242.15     66.35 o 
  12   8  13       24.42       38.55     55.21 o 
  13   8  13       28.15      -54.71     58.90 o 
   1   9  13      214.97      227.82     33.38 o 
   2   9  13       83.92       46.71     32.66 o 
   3   9  13      412.77      350.95     37.66 o 
   4   9  13      212.24      202.99     56.55 o 
   5   9  13       32.43       38.94     57.95 o 
   6   9  13       63.43       59.31     39.26 o 
   7   9  13      519.15      409.49     44.04 o 
   8   9  13       11.63       -6.72     34.07 o 
   9   9  13       34.59      -40.61     40.61 o 
  10   9  13       15.90       11.33     46.44 o 
  11   9  13        6.39       22.77     61.95 o 
   0  10  13      140.72      135.49     51.56 o 
   1  10  13        2.83      -21.73     38.10 o 
   2  10  13        0.26        0.16     35.81 o 
   3  10  13      273.58      329.77     67.35 o 
   4  10  13        0.78      -31.78     62.15 o 
   5  10  13      234.01      373.90     58.15 o 
   6  10  13        9.68      -21.30     36.48 o 
   7  10  13       11.90      -31.74     36.60 o 
   8  10  13        0.19       42.27     47.84 o 
   9  10  13       51.25       29.24     45.24 o 
   1  11  13      101.35       55.32     38.07 o 
   2  11  13        0.02       34.53     47.96 o 
   3  11  13       18.80       63.55     39.97 o 
   4  11  13        0.01      -11.90     36.52 o 
   5  11  13      183.00      182.14     79.74 o 
   6  11  13      270.37      198.18     49.70 o 
   0   0  14      846.01      495.20    208.23 o 
   1   0  14       15.25       19.98      7.99 o 
   2   0  14     1803.24     1858.91     43.56 o 
   3   0  14      694.78      645.88     31.97 o 
   4   0  14       59.52       51.96     19.98 o 
   5   0  14      347.30      286.97     27.98 o 
   6   0  14      779.48      642.68     19.18 o 
   7   0  14     2471.03     2806.54     60.35 o 
   8   0  14       34.63       -4.00     11.99 o 
   9   0  14       50.88       48.36     20.38 o 
  10   0  14     5392.02     5489.99    140.69 o 
  11   0  14      950.39     1097.52     58.75 o 
  12   0  14       14.30      -31.57     39.97 o 
  13   0  14        8.73      -59.55     59.55 o 
  14   0  14      497.49      506.39     79.54 o 
  15   0  14      250.26      451.24     96.72 o 
  16   0  14      141.51      132.29     91.53 o 
  17   0  14        0.35        0.00     39.97 o 
   1   1  14       54.60       64.25     15.59 o 
   2   1  14       30.52       23.58      5.65 o 
   3   1  14      191.40      152.26     27.58 o 
   4   1  14        5.27        3.07     11.48 o 
   5   1  14        6.78       -0.57      9.59 o 
   6   1  14        8.02        5.33     17.87 o 
   7   1  14      642.21      755.27     29.58 o 
   8   1  14     1410.57     1146.05     24.16 o 
   9   1  14       71.67       53.49     18.98 o 
  10   1  14        1.41       20.47     83.53 o 
  11   1  14       33.52       49.16     51.96 o 
  12   1  14     3247.72     3369.42     96.47 o 
  13   1  14       30.90       30.56     35.32 o 
  14   1  14      117.16      133.38     82.13 o 
  15   1  14        7.45       68.92     87.93 o 
  16   1  14      454.58      516.60     99.72 o 
  17   1  14        0.35      122.63     46.49 o 
   0   2  14       61.37       83.93     19.58 o 
   1   2  14      206.56      209.32     15.35 o 
   2   2  14        0.11        3.03     12.58 o 
   3   2  14        6.13       27.98      8.48 o 
   4   2  14        0.29        1.88     11.44 o 
   5   2  14      735.50      716.95     23.78 o 
   6   2  14     2468.29     2170.14     82.53 o 
   7   2  14       86.53       64.86     16.67 o 
   8   2  14      489.08      459.86     45.16 o 
   9   2  14       31.35        4.21     17.19 o 
  10   2  14      120.46       69.95     31.88 o 
  11   2  14        1.22       11.63     30.70 o 
  12   2  14       60.17       27.75     37.77 o 
  13   2  14       22.26       -7.55     89.73 o 
  14   2  14      434.72      415.65    183.85 o 
  15   2  14       29.06       26.73     56.48 o 
  16   2  14        4.80       10.54     56.10 o 
  17   2  14        4.65      144.28     63.95 o 
   1   3  14      783.11      644.00     60.95 o 
   2   3  14      305.51      233.17     33.77 o 
   3   3  14      364.80      312.86     29.98 o 
   4   3  14     2231.70     2096.15     44.54 o 
   5   3  14        0.04      -11.55     12.48 o 
   6   3  14      221.00      153.49     19.48 o 
   7   3  14      188.67      256.53     63.95 o 
   8   3  14     1447.58     1151.10     66.95 o 
   9   3  14       26.70       75.31     27.02 o 
  10   3  14       69.63       97.78     37.97 o 
  11   3  14      226.57      239.11     40.31 o 
  12   3  14      271.92      402.60     51.68 o 
  13   3  14        6.61       29.58     39.91 o 
  14   3  14       60.48      121.99    158.27 o 
  15   3  14      177.07      200.78     48.10 o 
  16   3  14      843.21      907.72     76.39 o 
   0   4  14        1.37      -28.38     32.37 o 
   1   4  14      276.80      317.22    113.91 o 
   2   4  14      151.79      144.93     13.35 o 
   3   4  14        2.68       39.87     17.99 o 
   4   4  14      101.15      100.68     15.99 o 
   5   4  14      158.57      147.53     20.31 o 
   6   4  14      349.43      299.29     22.09 o 
   7   4  14      165.79      137.29     16.19 o 
   8   4  14       98.96      102.27     17.13 o 
   9   4  14      135.24       94.55     24.06 o 
  10   4  14      811.20      713.19     55.60 o 
  11   4  14      403.99      425.81     71.74 o 
  12   4  14       23.47      -32.02     57.95 o 
  13   4  14       10.75        2.05     44.36 o 
  14   4  14       36.91       39.12     71.74 o 
  15   4  14      110.53       96.93     58.90 o 
  16   4  14       40.56       25.36     52.86 o 
   1   5  14      405.15      452.54     20.18 o 
   2   5  14      323.03      399.36     18.98 o 
   3   5  14       37.71        2.05     17.10 o 
   4   5  14      109.96      104.02     19.72 o 
   5   5  14      294.16      333.63     28.33 o 
   6   5  14       99.14      109.91     15.79 o 
   7   5  14        5.67       22.32     17.24 o 
   8   5  14        0.15       19.85     24.99 o 
   9   5  14       26.40       99.25     55.76 o 
  10   5  14       99.48      101.74     59.95 o 
  11   5  14        1.30       41.35     42.81 o 
  12   5  14       57.45       66.53     47.25 o 
  13   5  14       74.91       90.25     91.93 o 
  14   5  14        0.13       14.17     46.06 o 
  15   5  14      143.78      160.58     59.99 o 
   0   6  14      345.31      347.72     35.57 o 
   1   6  14       57.05       38.88     17.92 o 
   2   6  14       29.08        7.79     16.96 o 
   3   6  14       95.30      105.21     17.24 o 
   4   6  14      102.12       67.09     19.72 o 
   5   6  14       37.16       80.39     40.17 o 
   6   6  14       89.03       90.40     34.02 o 
   7   6  14       41.15       81.43     41.97 o 
   8   6  14      179.56      198.67     35.87 o 
   9   6  14      230.48      267.05     39.62 o 
  10   6  14      204.21      180.88     50.05 o 
  11   6  14        5.78       44.85     55.76 o 
  12   6  14       24.03      -46.96     46.96 o 
  13   6  14       47.63       14.54     67.75 o 
  14   6  14       15.56      -26.74     50.90 o 
   1   7  14       90.18       95.07     25.28 o 
   2   7  14      178.81      234.71     25.29 o 
   3   7  14       89.35       89.58     24.87 o 
   4   7  14      473.74      619.58     36.24 o 
   5   7  14       44.70       -8.51     22.18 o 
   6   7  14      219.85      182.07     49.96 o 
   7   7  14      374.84      388.35     32.23 o 
   8   7  14      106.04      112.87     41.97 o 
   9   7  14        3.40       41.74     33.45 o 
  10   7  14       17.03       12.28     31.77 o 
  11   7  14      223.69      152.29     54.85 o 
  12   7  14       13.15      -30.37     55.96 o 
  13   7  14       63.78       49.39     71.94 o 
   0   8  14        9.23      -31.97     31.97 o 
   1   8  14        1.68        1.80     25.43 o 
   2   8  14        2.55       39.48     25.29 o 
   3   8  14       62.73       85.18     30.49 o 
   4   8  14       15.46      -13.79     49.76 o 
   5   8  14      179.90      136.46     32.25 o 
   6   8  14       35.69       55.07     43.76 o 
   7   8  14       18.62       59.40     38.17 o 
   8   8  14       33.01       13.52     35.43 o 
   9   8  14       15.90       -5.88     55.76 o 
  10   8  14      109.75      115.51     41.94 o 
  11   8  14       11.30       62.68     43.71 o 
  12   8  14       54.13       14.14     43.56 o 
   1   9  14        3.80       21.95     33.77 o 
   2   9  14      225.53      324.80     32.03 o 
   3   9  14        0.42       33.69     33.63 o 
   4   9  14      280.25      227.75     33.41 o 
   5   9  14       22.56       10.07     38.36 o 
   6   9  14       51.68      128.17     76.14 o 
   7   9  14        2.08       56.39     33.91 o 
   8   9  14       68.21       70.24     40.62 o 
   9   9  14        0.30       -6.00     42.67 o 
  10   9  14       81.02       79.50     52.33 o 
   0  10  14       22.65       48.36     40.37 o 
   1  10  14       54.75       83.97     33.77 o 
   2  10  14       36.31      -16.50     33.49 o 
   3  10  14       45.72       19.98     28.26 o 
   4  10  14      146.81      167.33     36.06 o 
   5  10  14      132.65      110.47     35.24 o 
   6  10  14       90.96      100.25     41.16 o 
   7  10  14      105.36       83.76     52.16 o 
   8  10  14       40.05       47.96     37.02 o 
   1  11  14       38.21      100.27     48.20 o 
   2  11  14       20.06       93.82     42.91 o 
   3  11  14        1.31       25.80     47.76 o 
   4  11  14       46.68       43.92     50.75 o 
   1   1  15      283.65      300.16     10.74 o 
   2   1  15       75.89       53.76      8.62 o 
   3   1  15        0.15       16.65      9.99 o 
   4   1  15     1452.04     1591.37     35.17 o 
   5   1  15      567.35      537.45     23.78 o 
   6   1  15        0.45        4.59     25.98 o 
   7   1  15      291.23      327.01     39.97 o 
   8   1  15       77.12      103.80     27.98 o 
   9   1  15       39.79      114.78     56.35 o 
  10   1  15      313.67      342.31     81.73 o 
  11   1  15        5.51       33.05     34.48 o 
  12   1  15        3.27       82.39     65.95 o 
  13   1  15       85.13      204.23     64.15 o 
  14   1  15       76.94       60.70     48.16 o 
  15   1  15        3.23     -100.36    118.30 o 
  16   1  15       12.40       33.68     54.90 o 
   0   2  15     1370.81     1148.28     42.77 o 
   1   2  15      138.43      162.82     45.96 o 
   2   2  15       81.33      116.29     13.85 o 
   3   2  15       76.72       82.51     16.19 o 
   4   2  15      163.75      167.64     39.97 o 
   5   2  15     1064.15      988.51     62.15 o 
   6   2  15      133.00       79.16     14.19 o 
   7   2  15     1338.96     1332.75    106.51 o 
   8   2  15      111.91       84.32     28.17 o 
   9   2  15      879.17      866.01     52.76 o 
  10   2  15      199.14      266.36     51.56 o 
  11   2  15        7.71      -21.08     64.15 o 
  12   2  15       86.28       57.07     76.14 o 
  13   2  15      117.50      222.70     53.76 o 
  14   2  15      159.70      169.20     48.54 o 
  15   2  15      138.98       99.47     57.80 o 
  16   2  15        0.07      -34.59    120.10 o 
   1   3  15      352.57      284.27     21.45 o 
   2   3  15       41.72       29.16     20.88 o 
   3   3  15      431.90      408.46     27.58 o 
   4   3  15        0.72       39.23     27.78 o 
   5   3  15     1662.92     1718.81    107.51 o 
   6   3  15      418.78      335.88     25.06 o 
   7   3  15       17.30      -17.38     31.68 o 
   8   3  15      538.20      763.56     69.34 o 
   9   3  15      266.44      340.93     70.54 o 
  10   3  15       79.61      130.01     93.92 o 
  11   3  15      428.66      401.99     65.35 o 
  12   3  15       77.52      216.48    100.52 o 
  13   3  15      388.89      390.24     47.66 o 
  14   3  15        6.67       65.12     49.39 o 
  15   3  15        0.16       34.25     47.38 o 
   0   4  15     1002.16      951.63     58.35 o 
   1   4  15       87.52      114.67     45.76 o 
   2   4  15        1.76       19.98     22.89 o 
   3   4  15      342.19      310.19     18.52 o 
   4   4  15      126.65      133.65     39.37 o 
   5   4  15       55.40       26.59     18.27 o 
   6   4  15      961.23     1030.15     42.73 o 
   7   4  15      814.94      893.34     88.93 o 
   8   4  15       27.33       18.64     33.62 o 
   9   4  15      188.23      183.06     48.16 o 
  10   4  15      387.88      463.83     47.63 o 
  11   4  15       40.38      -22.12     43.38 o 
  12   4  15       34.93      -43.58     43.58 o 
  13   4  15        1.59       79.54     41.89 o 
  14   4  15      166.55      159.00     53.29 o 
  15   4  15       70.65       61.15     85.73 o 
   1   5  15     2148.74     2220.76     67.05 o 
   2   5  15      394.97      275.52     23.65 o 
   3   5  15       79.83       72.18     19.72 o 
   4   5  15      494.38      584.85     32.72 o 
   5   5  15      109.26       94.37     28.49 o 
   6   5  15      148.85       96.78     33.32 o 
   7   5  15       54.43       22.65     31.97 o 
   8   5  15      212.81      323.42     48.56 o 
   9   5  15        4.59       41.39     34.98 o 
  10   5  15       38.91       47.02     41.45 o 
  11   5  15        0.54        9.42     39.68 o 
  12   5  15       16.40       41.03     49.04 o 
  13   5  15       11.40       38.77     59.95 o 
  14   5  15       33.32       39.28     53.76 o 
   0   6  15      265.71      255.79     24.38 o 
   1   6  15     1922.78     1990.13     55.23 o 
   2   6  15       36.01       23.94     24.27 o 
   3   6  15     1090.54     1043.92     42.95 o 
   4   6  15      464.43      448.60     35.11 o 
   5   6  15      294.15      277.11     76.14 o 
   6   6  15       16.53      -11.57     33.16 o 
   7   6  15      200.14      212.96     61.95 o 
   8   6  15      206.46      228.36     48.16 o 
   9   6  15      128.02       56.53     46.33 o 
  10   6  15        6.06      -41.85     41.85 o 
  11   6  15        6.11       17.24     44.17 o 
  12   6  15       14.05      108.69    112.11 o 
  13   6  15      135.59       57.46     52.94 o 
   1   7  15     1056.12     1016.33     38.32 o 
   2   7  15      350.10      315.06     24.78 o 
   3   7  15     1045.81     1064.83    129.90 o 
   4   7  15      143.85      167.69     31.85 o 
   5   7  15        4.40       -5.36     71.74 o 
   6   7  15        0.64       63.26     44.73 o 
   7   7  15       36.57       82.99     51.67 o 
   8   7  15      144.34      239.57     49.61 o 
   9   7  15      157.80      142.89     46.16 o 
  10   7  15        0.79      -46.63     46.63 o 
  11   7  15       52.27       32.70     50.62 o 
  12   7  15      254.48      235.64     53.44 o 
   0   8  15        5.64       -4.00     36.37 o 
   1   8  15      334.39      365.72     51.76 o 
   2   8  15       49.39       62.91     43.96 o 
   3   8  15      842.78      910.42     57.51 o 
   4   8  15      418.27      424.30     48.36 o 
   5   8  15       17.19      -15.73     32.48 o 
   6   8  15       37.96       57.16     82.13 o 
   7   8  15        8.05       26.57     40.82 o 
   8   8  15      105.28      181.14     52.56 o 
   9   8  15      340.13      498.40    181.25 o 
  10   8  15       30.93       65.33     53.34 o 
  11   8  15      207.66      255.79     76.74 o 
   1   9  15      315.50      298.30     38.54 o 
   2   9  15       32.55       51.58     45.14 o 
   3   9  15      650.71      625.44     55.00 o 
   4   9  15      161.06      103.92     75.94 o 
   5   9  15       74.81       -5.34     48.07 o 
   6   9  15       47.15       90.03     47.30 o 
   7   9  15      280.36      227.06     54.19 o 
   8   9  15       48.19       59.41     44.68 o 
   9   9  15       19.13       31.57     59.95 o 
   0  10  15      257.85      295.76     63.15 o 
   1  10  15       24.58       -7.61     29.57 o 
   2  10  15       12.51       87.53     42.32 o 
   3  10  15       15.97       41.40     49.75 o 
   4  10  15       35.63       -5.29     50.52 o 
   5  10  15      189.07      278.48     60.68 o 
   6  10  15       24.59       28.38     68.35 o 
   0   0  16      144.47       55.56    163.07 o 
   1   0  16       20.02      115.51    131.89 o 
   2   0  16      381.68      376.50     17.19 o 
   3   0  16       91.84       95.92     15.99 o 
   4   0  16     3506.71     3933.24    103.12 o 
   5   0  16     2346.78     2118.30     69.94 o 
   6   0  16      208.74      235.81     52.36 o 
   7   0  16      415.95      384.09     57.15 o 
   8   0  16      178.72       99.92     55.56 o 
   9   0  16     1258.08     1506.79    117.91 o 
  10   0  16       24.26       51.96     43.56 o 
  11   0  16      679.06      586.33     70.34 o 
  12   0  16      199.67      159.87     55.96 o 
  13   0  16      617.17      544.36     70.74 o 
  14   0  16       65.28       87.53     63.95 o 
  15   0  16      113.39       43.96     92.33 o 
   1   1  16       84.23       74.68     13.46 o 
   2   1  16     1159.13     1232.29    113.91 o 
   3   1  16       18.60       12.43     34.17 o 
   4   1  16      104.80       31.57     17.24 o 
   5   1  16      194.30      138.53     16.39 o 
   6   1  16      490.33      435.75     64.75 o 
   7   1  16      330.25      428.59     31.97 o 
   8   1  16      218.40      240.37     70.14 o 
   9   1  16      245.42      196.48     30.44 o 
  10   1  16      223.46      248.39     69.34 o 
  11   1  16      475.47      435.37     37.53 o 
  12   1  16      122.37      156.45     80.14 o 
  13   1  16      280.71      339.25     44.23 o 
  14   1  16        0.00       49.20    121.50 o 
  15   1  16       57.63      111.69     45.76 o 
   0   2  16     2667.81     2880.88     74.74 o 
   1   2  16      745.41      592.50     19.64 o 
   2   2  16      225.24      228.07     38.37 o 
   3   2  16      217.12      263.79     20.35 o 
   4   2  16      251.21      245.77     19.58 o 
   5   2  16     1134.21     1318.93    100.52 o 
   6   2  16      730.48      754.57     56.15 o 
   7   2  16        0.00      -21.92     49.76 o 
   8   2  16      693.65      596.39     58.55 o 
   9   2  16     1361.06     1472.94    138.09 o 
  10   2  16      246.75      267.15     42.46 o 
  11   2  16      192.35      225.09     73.94 o 
  12   2  16       73.55       92.50     44.16 o 
  13   2  16      269.02      266.03     48.57 o 
  14   2  16        0.04       52.81     41.13 o 
  15   2  16        0.00       81.13     47.45 o 
   1   3  16      402.01      294.11     30.38 o 
   2   3  16     1456.57     1479.00    102.92 o 
   3   3  16       64.47       70.27     21.17 o 
   4   3  16       13.87       17.99     14.13 o 
   5   3  16       40.72       59.05     24.86 o 
   6   3  16      117.59      104.50     26.23 o 
   7   3  16       39.70      125.83     47.96 o 
   8   3  16        1.15      -11.03     31.97 o 
   9   3  16       17.17       62.54     28.63 o 
  10   3  16        3.26       -9.37     37.83 o 
  11   3  16       10.09        3.48     34.14 o 
  12   3  16      152.56      137.09     40.67 o 
  13   3  16       74.03       39.33     39.22 o 
  14   3  16        3.36      -25.87     63.55 o 
   0   4  16      183.98      211.43     36.77 o 
   1   4  16     1500.73     1494.00     57.60 o 
   2   4  16        0.39       27.67     31.35 o 
   3   4  16      397.31      429.23     22.12 o 
   4   4  16      479.15      502.69     47.96 o 
   5   4  16      879.25      996.09     49.23 o 
   6   4  16      752.68      708.76     43.61 o 
   7   4  16       47.76       79.80     35.97 o 
   8   4  16      627.10      541.47     64.95 o 
   9   4  16       37.24        0.86     71.54 o 
  10   4  16      241.36      260.12     98.12 o 
  11   4  16       34.20       62.95    107.51 o 
  12   4  16        0.69      -38.92     59.75 o 
  13   4  16        2.48      -19.43     50.31 o 
  14   4  16        0.20      -18.75     47.04 o 
   1   5  16       12.45       32.56     43.96 o 
   2   5  16       38.19       69.67     33.76 o 
   3   5  16     1055.52     1057.21     47.40 o 
   4   5  16      836.18      806.23     82.53 o 
   5   5  16      296.12      265.34     34.20 o 
   6   5  16      324.79      285.40     57.55 o 
   7   5  16      307.48      288.61     40.57 o 
   8   5  16       16.84       20.89     53.76 o 
   9   5  16       93.62      120.71     42.33 o 
  10   5  16        9.54       12.58     39.61 o 
  11   5  16        6.36       57.67     63.95 o 
  12   5  16        6.38       12.16     43.15 o 
  13   5  16       21.99       20.91     49.04 o 
   0   6  16        0.80      107.51     64.35 o 
   1   6  16      193.52      276.03     52.24 o 
   2   6  16      121.10       65.30     43.88 o 
   3   6  16        2.08       30.61     55.76 o 
   4   6  16      113.77      188.79     31.85 o 
   5   6  16      297.97      359.34     38.21 o 
   6   6  16      201.82      154.49     33.06 o 
   7   6  16       55.73      109.36     86.33 o 
   8   6  16       83.91       47.75     45.69 o 
   9   6  16       42.67       32.36     97.72 o 
  10   6  16      368.03      386.69     46.49 o 
  11   6  16       56.15       93.53     47.25 o 
  12   6  16       19.19       16.30     44.73 o 
   1   7  16       75.61       -1.23     54.62 o 
   2   7  16      153.62      133.27     49.93 o 
   3   7  16      473.67      532.37     41.25 o 
   4   7  16       38.29       81.90     38.48 o 
   5   7  16       46.19       35.40     36.93 o 
   6   7  16      107.80       71.08     49.76 o 
   7   7  16       33.63      -34.53     83.73 o 
   8   7  16       44.75       -0.65     46.79 o 
   9   7  16        3.20       42.31     46.06 o 
  10   7  16      146.91      108.13     50.37 o 
  11   7  16       55.44       28.03     44.97 o 
   0   8  16       47.80       31.57     95.52 o 
   1   8  16       12.01      103.35     75.74 o 
   2   8  16      110.35      150.42     57.25 o 
   3   8  16       33.93       23.06     63.75 o 
   4   8  16       19.25        3.70     34.19 o 
   5   8  16        3.95       47.69     57.95 o 
   6   8  16      378.95      338.06     57.95 o 
   7   8  16        5.56      -38.13     51.66 o 
   8   8  16       15.45        5.99     44.44 o 
   9   8  16       91.52      161.72     52.26 o 
   1   9  16       27.59      -17.36    109.71 o 
   2   9  16       72.64      125.57     80.34 o 
   3   9  16      474.07      614.65    134.89 o 
   4   9  16       28.02       -5.73     46.10 o 
   5   9  16        6.80      -32.78     48.05 o 
   6   9  16       77.57      133.55     54.96 o 
   7   9  16      109.52      158.01     53.86 o 
   0  10  16      160.23      384.09    119.10 o 
   1  10  16      154.74      161.66     68.91 o 
   2  10  16      182.57      283.49    121.70 o 
   1   1  17       37.65      -56.36    183.45 o 
   2   1  17      126.78      106.72     20.94 o 
   3   1  17      137.20      118.23     35.77 o 
   4   1  17       22.39       -8.93     24.78 o 
   5   1  17       85.75       63.53     25.58 o 
   6   1  17       33.02       34.35     37.97 o 
   7   1  17      656.19      710.51     41.10 o 
   8   1  17        1.18      -14.29     33.41 o 
   9   1  17      222.29      237.92     59.15 o 
  10   1  17      234.64      239.20     39.14 o 
  11   1  17      114.67      166.36     63.95 o 
  12   1  17      143.26      101.32     47.21 o 
  13   1  17        7.71      -27.78     62.18 o 
  14   1  17       88.96      130.26     63.74 o 
   0   2  17      124.15       43.96     19.98 o 
   1   2  17        0.89      -17.87     17.87 o 
   2   2  17      305.61      310.65     27.13 o 
   3   2  17       44.54       45.17     18.98 o 
   4   2  17       27.23       28.96     43.96 o 
   5   2  17      166.09      136.73     18.20 o 
   6   2  17      137.16      157.90     72.14 o 
   7   2  17      291.17      380.71     30.92 o 
   8   2  17      537.80      661.88     39.79 o 
   9   2  17       39.38       42.13     31.71 o 
  10   2  17       26.81       93.87     35.54 o 
  11   2  17       47.59      114.25     35.58 o 
  12   2  17        2.10      -45.00    105.52 o 
  13   2  17        8.03      -23.03     47.76 o 
  14   2  17        6.42       15.63     40.35 o 
   1   3  17       33.34       19.47     57.95 o 
   2   3  17      125.31      150.92     47.96 o 
   3   3  17      147.58      164.46     29.28 o 
   4   3  17        2.08       38.01     29.61 o 
   5   3  17      580.18      610.50     39.77 o 
   6   3  17      481.73      398.57     33.94 o 
   7   3  17      244.11      339.70     72.14 o 
   8   3  17        1.75       24.54     33.83 o 
   9   3  17      506.92      585.86     61.15 o 
  10   3  17       13.55       60.87     50.16 o 
  11   3  17       12.61       26.78     57.95 o 
  12   3  17      271.15      222.04     38.57 o 
  13   3  17       40.84       16.35     30.70 o 
   0   4  17       69.35       35.97     52.36 o 
   1   4  17      113.84       77.89     33.56 o 
   2   4  17      139.48       97.44     30.60 o 
   3   4  17      773.13      689.36     50.07 o 
   4   4  17     1002.96     1023.98     55.67 o 
   5   4  17      484.60      457.40     34.95 o 
   6   4  17        0.74       26.33     25.57 o 
   7   4  17      481.66      460.23     87.53 o 
   8   4  17      151.56      169.46     38.96 o 
   9   4  17      506.78      458.87     44.36 o 
  10   4  17       80.82      155.08     41.18 o 
  11   4  17      125.88      101.33     45.76 o 
  12   4  17       53.13       97.68     52.16 o 
  13   4  17       31.03       46.61     97.32 o 
   1   5  17      254.01      239.59     41.44 o 
   2   5  17      798.20      761.00     55.44 o 
   3   5  17      141.22      121.68     38.89 o 
   4   5  17        2.10        4.14     33.48 o 
   5   5  17      259.20      302.53     62.15 o 
   6   5  17       36.79      -14.91     31.66 o 
   7   5  17      126.80      176.31     39.06 o 
   8   5  17       33.06       61.85     76.14 o 
   9   5  17       40.83       76.09     35.09 o 
  10   5  17       18.12       87.53     37.57 o 
  11   5  17      156.93      194.02     43.63 o 
  12   5  17       10.32       23.82     94.12 o 
   0   6  17      347.44      432.45     97.12 o 
   1   6  17      227.69      217.56     47.72 o 
   2   6  17       42.52       99.21     46.26 o 
   3   6  17        3.53      -10.68     53.96 o 
   4   6  17      247.95      251.08     60.35 o 
   5   6  17      155.37      204.75     54.38 o 
   6   6  17      141.73      184.63     36.60 o 
   7   6  17       42.09       22.48     81.93 o 
   8   6  17       31.45        9.06     39.77 o 
   9   6  17      241.38      283.72     48.36 o 
  10   6  17        1.84      -12.53     37.15 o 
  11   6  17      118.26      161.91     53.14 o 
   1   7  17      396.54      471.94     64.88 o 
   2   7  17      541.48      489.75     62.78 o 
   3   7  17       95.70      164.76     52.23 o 
   4   7  17       17.85       60.31     51.77 o 
   5   7  17        0.17       12.57     81.73 o 
   6   7  17      192.14      149.76     70.14 o 
   7   7  17      231.25      352.43     46.23 o 
   8   7  17       24.91        2.31     41.90 o 
   9   7  17       84.64       50.68     49.16 o 
   0   8  17      340.04      440.45    100.72 o 
   1   8  17       63.19       55.81     61.89 o 
   2   8  17      109.29       96.66     59.43 o 
   3   8  17        1.60      -48.93    115.71 o 
   4   8  17      123.74       84.39     60.15 o 
   5   8  17       20.67      139.40     63.75 o 
   6   8  17        2.83       62.49     57.88 o 
   7   8  17      302.20      221.94    117.71 o 
   1   9  17       58.42      161.88     71.54 o 
   2   9  17       37.33      -25.13     89.73 o 
   3   9  17       23.23        1.07     57.47 o 
   4   9  17        2.89       74.89     60.86 o 
   0   0  18        1.91     -147.48    164.27 o 
   1   0  18       22.79      -43.96    140.29 o 
   2   0  18       42.51     -171.06    195.44 o 
   3   0  18       35.05      151.88    124.70 o 
   4   0  18       41.05       35.97     24.38 o 
   5   0  18       35.53      115.51     35.17 o 
   6   0  18      721.24      805.75     61.15 o 
   7   0  18      709.20      830.93     72.74 o 
   8   0  18      448.34      538.37     64.35 o 
   9   0  18      145.56       87.53     67.55 o 
  10   0  18       24.49       39.97     67.95 o 
  11   0  18        3.87       28.38     60.35 o 
  12   0  18       68.38        7.99     76.34 o 
  13   0  18      376.01      324.54    100.32 o 
   1   1  18       38.86      -57.75    167.87 o 
   2   1  18      107.47       81.65    187.65 o 
   3   1  18        7.09      -57.95     57.95 o 
   4   1  18      146.62       73.50     56.15 o 
   5   1  18      144.30      126.37     24.68 o 
   6   1  18      212.68      288.06     35.05 o 
   7   1  18      375.43      307.34     36.48 o 
   8   1  18     1537.37     1564.82     68.44 o 
   9   1  18      106.21       54.21     59.75 o 
  10   1  18        6.22      -22.58     50.41 o 
  11   1  18      308.30      378.40     65.04 o 
  12   1  18        0.17      -44.44     50.87 o 
  13   1  18      145.16      114.60     58.44 o 
   0   2  18        5.88       23.58     23.98 o 
   1   2  18        1.50       -4.00     16.56 o 
   2   2  18      908.27      768.55     89.73 o 
   3   2  18        3.62       -3.63    179.66 o 
   4   2  18       14.40       59.69     42.90 o 
   5   2  18        5.23       30.72     39.75 o 
   6   2  18      319.91      360.06     39.84 o 
   7   2  18       49.61       58.36     32.44 o 
   8   2  18     1060.51     1391.67     73.45 o 
   9   2  18       17.37       53.42     36.00 o 
  10   2  18      453.50      393.52    130.50 o 
  11   2  18      249.89      253.83     68.35 o 
  12   2  18       29.65      -11.93     56.47 o 
   1   3  18      254.99      265.04     28.40 o 
   2   3  18       27.49       25.94     29.78 o 
   3   3  18      267.96      231.59     60.35 o 
   4   3  18        7.51       -6.92     25.86 o 
   5   3  18      236.81      144.41     30.70 o 
   6   3  18       12.62       31.15     28.07 o 
   7   3  18      251.54      183.70     38.37 o 
   8   3  18       19.36       -8.85     29.26 o 
   9   3  18      178.43      103.52     31.40 o 
  10   3  18        9.80       33.27     31.77 o 
  11   3  18      201.85      144.36     50.96 o 
  12   3  18      346.14      353.45     59.22 o 
   0   4  18       65.44       87.53     40.37 o 
   1   4  18       29.82       79.11     35.54 o 
   2   4  18        0.65        4.77     35.21 o 
   3   4  18      127.33       81.43     30.43 o 
   4   4  18      421.72      414.80     38.92 o 
   5   4  18      169.11      127.79     33.12 o 
   6   4  18       59.63      167.49     39.95 o 
   7   4  18        6.01       11.60     45.56 o 
   8   4  18        0.05       20.25     42.17 o 
   9   4  18       15.40       34.37     37.97 o 
  10   4  18      225.21      123.87     40.17 o 
  11   4  18       51.14       -7.05     46.42 o 
   1   5  18       22.37       61.10     39.04 o 
   2   5  18      231.42      256.14     46.67 o 
   3   5  18        1.45       37.31     39.38 o 
   4   5  18      242.65      169.61     60.15 o 
   5   5  18      232.88      188.30     76.34 o 
   6   5  18      189.93      103.40     49.55 o 
   7   5  18      118.28       86.02     59.55 o 
   8   5  18       25.95       -1.93     63.55 o 
   9   5  18        6.44       33.27     40.31 o 
  10   5  18       83.59      216.58     44.68 o 
   0   6  18      496.95      315.75     76.34 o 
   1   6  18       29.29       52.74     45.24 o 
   2   6  18       13.02       -7.13     44.36 o 
   3   6  18        3.43      -12.83     46.06 o 
   4   6  18      183.63      275.38     87.73 o 
   5   6  18        2.82      110.14     53.57 o 
   6   6  18       23.65       -0.26     43.19 o 
   7   6  18       63.40       59.56     73.74 o 
   8   6  18        0.79       28.04     49.46 o 
   9   6  18        9.22       -1.87     47.46 o 
   1   7  18       97.31      122.56     54.88 o 
   2   7  18       53.71       55.40     49.76 o 
   3   7  18       78.48       60.15     53.51 o 
   4   7  18      112.99      207.25     54.47 o 
   5   7  18       17.04       36.79     64.09 o 
   6   7  18       82.45      152.60     58.32 o 
   7   7  18       85.51      183.59     82.53 o 
   0   8  18     1065.39     1174.26    134.29 o 
   1   8  18       12.27      -31.56     91.53 o 
   2   8  18        1.34       30.64     53.52 o 
   3   8  18      120.35      175.66     92.33 o 
   4   8  18      122.38      188.34     81.93 o 
   5   8  18      155.63      149.84     65.00 o 
   1   1  19      160.98      287.93    171.18 o 
   2   1  19       61.38     -133.00    133.00 o 
   3   1  19        2.22      226.24    138.51 o 
   4   1  19       85.22     -148.84    148.84 o 
   5   1  19       10.91      -23.11     32.14 o 
   6   1  19       30.64       27.15     85.53 o 
   7   1  19      393.75      433.30     61.75 o 
   8   1  19      986.11     1077.72     60.10 o 
   9   1  19      119.93      158.80     39.15 o 
  10   1  19       91.47      123.24     43.02 o 
  11   1  19       27.46        0.23     49.76 o 
   0   2  19      164.24     -151.88    188.65 o 
   1   2  19       81.18       91.93    120.22 o 
   2   2  19       75.65      -47.13     71.94 o 
   3   2  19       46.28       76.48     77.74 o 
   4   2  19        2.24        2.97    141.89 o 
   5   2  19       71.39      184.25    481.81 o 
   6   2  19      243.15      221.14     58.90 o 
   7   2  19      345.52      329.98     67.55 o 
   8   2  19       23.23      -36.17     91.53 o 
   9   2  19        4.10       62.68     38.23 o 
  10   2  19       48.19      -33.02     37.97 o 
  11   2  19       10.24       -7.18     43.48 o 
   1   3  19       79.44       90.09     35.58 o 
   2   3  19      315.78      464.53     87.73 o 
   3   3  19      354.60      286.24    135.89 o 
   4   3  19       19.80       44.57     39.55 o 
   5   3  19      153.99      101.36    165.27 o 
   6   3  19     1075.70     1073.94    129.30 o 
   7   3  19       59.32       66.18     79.74 o 
   8   3  19       53.11      -19.20     67.53 o 
   9   3  19       23.23       43.81     67.05 o 
  10   3  19       79.78       94.34     82.13 o 
   0   4  19      280.45      255.79     44.36 o 
   1   4  19      225.54      245.33     38.39 o 
   2   4  19      127.42      114.26     33.49 o 
   3   4  19      102.42      127.89     32.23 o 
   4   4  19        0.01       -2.62     45.96 o 
   5   4  19      176.36       75.28    109.91 o 
   6   4  19      368.67      376.50     63.95 o 
   7   4  19       13.84      -27.60    192.25 o 
   8   4  19      217.71      261.89     71.70 o 
   9   4  19      166.85      188.78     74.59 o 
  10   4  19       81.79        5.80     66.43 o 
   1   5  19       11.72       -4.29     38.36 o 
   2   5  19      134.17      194.56     43.30 o 
   3   5  19       60.63       66.57     43.96 o 
   4   5  19        2.82      -27.69     33.77 o 
   5   5  19       11.39       37.25     43.89 o 
   6   5  19       19.84       75.13     44.95 o 
   7   5  19      101.88      114.91     45.35 o 
   8   5  19        3.38      -14.95     42.41 o 
   9   5  19        5.85       61.85     69.94 o 
   0   6  19      413.49      503.60     76.74 o 
   1   6  19      115.06      132.18     66.55 o 
   2   6  19        0.23      -33.35     40.91 o 
   3   6  19        2.09      100.16     46.24 o 
   4   6  19       19.20       31.57     44.84 o 
   5   6  19       35.42       68.53     73.74 o 
   6   6  19      350.12      416.24    163.07 o 
   7   6  19      126.41      205.91     59.92 o 
   1   7  19        1.72       38.28     49.96 o 
   2   7  19      297.70      266.26     53.28 o 
   3   7  19        3.69       12.42     51.77 o 
   4   7  19      119.38      -24.74     62.11 o 
   0   0  20     1084.43      936.45    270.98 o 
   1   0  20     1291.16     1249.00    174.26 o 
   2   0  20       27.78      366.90    198.64 o 
   3   0  20      574.78      549.96    296.56 o 
   4   0  20      186.58      -11.99    316.95 o 
   5   0  20      875.15     1031.57    312.55 o 
   6   0  20       56.58      251.80    232.61 o 
   7   0  20      209.07     -135.49    207.43 o 
   8   0  20        3.49      336.13    225.02 o 
   9   0  20       84.72      -35.97    183.85 o 
  10   0  20       14.88       15.99     59.95 o 
   1   1  20      328.17      342.71    174.66 o 
   2   1  20      203.34      -26.60    248.00 o 
   3   1  20      413.33      425.47    180.59 o 
   4   1  20      112.80      264.91    158.14 o 
   5   1  20      700.88      844.19    202.24 o 
   6   1  20      406.18      232.21    296.56 o 
   7   1  20       47.07     -268.58    268.58 o 
   8   1  20      100.95       97.00     50.99 o 
   9   1  20        0.93      -46.68     46.68 o 
  10   1  20      450.40      386.49     79.54 o 
   0   2  20     1205.30     1400.87    316.95 o 
   1   2  20      786.65      438.87    151.33 o 
   2   2  20       49.28       25.51    192.11 o 
   3   2  20      522.19      331.34    142.57 o 
   4   2  20      141.14      210.79    159.63 o 
   5   2  20      124.38      -45.71    126.04 o 
   6   2  20      215.37      143.55     50.23 o 
   7   2  20       11.22      130.83    112.31 o 
   8   2  20      570.62      514.48     76.88 o 
   9   2  20      125.97      100.86     87.93 o 
   1   3  20      315.81      177.94    245.60 o 
   2   3  20      289.43      299.94    201.42 o 
   3   3  20      202.29      143.00    309.95 o 
   4   3  20        0.54       -6.77     39.16 o 
   5   3  20       25.65       -7.21     99.52 o 
   6   3  20       33.09       93.03    119.50 o 
   7   3  20       81.54     -150.61    257.19 o 
   8   3  20       45.88       14.76     63.75 o 
   9   3  20      130.86      433.56    140.77 o 
   0   4  20        7.79     -123.90    167.47 o 
   1   4  20       99.50       81.38    329.14 o 
   2   4  20       43.93      127.24     54.18 o 
   3   4  20       84.99      125.80     54.93 o 
   4   4  20        1.71       22.93     54.73 o 
   5   4  20       30.52      -30.90    114.31 o 
   6   4  20      132.32      180.80    337.73 o 
   7   4  20      511.85      633.57     85.82 o 
   8   4  20       51.36       44.83     81.73 o 
   1   5  20       18.86       26.21     63.75 o 
   2   5  20        1.54       95.92     51.96 o 
   3   5  20      187.26      211.43     71.54 o 
   4   5  20      114.79       23.58     51.56 o 
   5   5  20       38.80      -15.99     67.55 o 
   6   5  20       17.41       19.98     63.95 o 
   0   6  20       67.46      163.07     71.14 o 
   1   6  20      312.35      187.53     77.94 o 
   2   6  20       35.88        0.24     49.00 o 
   3   6  20       21.08       51.19     47.76 o 
   4   6  20       14.25       49.50     65.32 o 
   1   1  21       13.93     -128.68    200.24 o 
   2   1  21       25.69      177.04    176.46 o 
   3   1  21      102.12      218.97    285.37 o 
   4   1  21       33.32     -142.83    142.83 o 
   5   1  21       45.77     -167.87    211.43 o 
   6   1  21       16.02     -167.87    191.85 o 
   7   1  21       99.87     -159.87    220.62 o 
   0   2  21       71.82      -48.36    208.23 o 
   1   2  21        0.93      147.54    304.95 o 
   2   2  21       51.67       57.26    247.00 o 
   3   2  21        0.19     -162.11    162.11 o 
   4   2  21      102.81      283.77    375.10 o 
   5   2  21        0.87      -46.16    138.48 o 
   6   2  21      201.33       82.41    158.73 o 
   7   2  21       29.43       62.99    143.74 o 
   1   3  21      137.90        2.27    166.77 o 
   2   3  21        1.21      -71.28    463.63 o 
   3   3  21       26.91      435.09    155.63 o 
   4   3  21       14.46      117.82    154.07 o 
   5   3  21      101.77      120.97    179.86 o 
   6   3  21       38.01      153.74    166.74 o 
   0   4  21       86.36       31.57    190.65 o 
   1   4  21       19.38     -259.23    261.79 o 
   2   4  21      179.73       36.15    124.17 o 
   3   4  21       83.12     -156.00    156.00 o 
   4   4  21        6.26     -154.23    154.23 o 
   1   5  21       10.19      -15.99    160.27 o 
   1   1  22       26.72      141.75    193.67 o 
   2   1  22        1.09      -21.45    350.12 o 
   3   1  22        1.37      -37.74    193.64 o 
   0   2  22       48.09     -191.85    299.36 o 
   1   2  22       24.07      276.90    268.98 o 
   2   2  22        0.83     -110.30    268.98 o 
                                                 
